# Supplementary material for: eRNA-IDO: A One-stop Platform for Identification, Interactome Discovery, and Functional Annotation of Enhancer RNAs
Source: Genomics Proteomics Bioinformatics. 2024 Aug 23;22(4):qzae059. doi: 10.1093/gpbjnl/qzae059 (PMC11514848; doi:10.1093/gpbjnl/qzae059)
Supplement: qzae059_Supplementary_Data [file qzae059_supplementary_data.zip]

Archive with 11 entries (11 files):
- supplementary material captions.docx
- TableS4-done.xlsx
- TableS1-done.xlsx
- TableS2-done.xlsx
- TableS3-done.xlsx
- TableS6-done.xlsx
- TableS7-done.xlsx
- TableS5-done.xlsx
- FigS1.pdf
- TableS8-done.docx
- FigS2.pdf
