# Supplementary material for: eRNA-IDO: A One-stop Platform for Identification, Interactome Discovery, and Functional Annotation of Enhancer RNAs
Source: Genomics Proteomics Bioinformatics. 2024 Aug 23;22(4):qzae059. doi: 10.1093/gpbjnl/qzae059 (PMC11514848; doi:10.1093/gpbjnl/qzae059)
Supplement: qzae059_Supplementary_Data [file qzae059_supplementary_data.zip › TableS4-done.xlsx]

## Sheet: Table S4 All TFs
Table S4 ChIP-seq datasets of 1354 transcription factors
No.	Group	Biosample	Transcription factor	Dataset
1	Cell_Line	1015c	BRD4	GSM1820950,GSM1820951
2	Cell_Line	10326	BRD3	GSM1820953
3	Cell_Line	1064Sk	CGGBP1	GSM1296285,GSM1296286
4	Cell_Line	1184	HDAC2	GSM1706722,GSM1706742,GSM1706660,GSM1706732,GSM1706670,GSM1706704
5	Cell_Line	143B	FOS	GSM2635309
6	Cell_Line	143B	FOSL1	GSM2635310
7	Cell_Line	21NT	POLR2A	GSM1872286
8	Cell_Line	226LDM	CTCF	GSM2731526,GSM2731525,GSM2731531,GSM2731532
9	Cell_Line	22RV1	AR	GSM353640,GSM984390,GSM984389,GSM1412317,GSM1412319,GSM2277159,GSM2277158,GSM2537213,GSM2537212
10	Cell_Line	22RV1	FOXA1	GSM2277160,GSM2537217,GSM2537216,GSM2277161
11	Cell_Line	22RV1	HNF4G	GSM2277166,GSM2277167
12	Cell_Line	22RV1	HOXB13	GSM2537215,GSM2537214
13	Cell_Line	451Lu	HSF1	GSM1553235,GSM1553236
14	Cell_Line	501-Mel	MITF	GSM1565011,GSM1517751
15	Cell_Line	501-Mel	POLR2A	GSM1565013
16	Cell_Line	501-Mel	SMARCA4	GSM1517753,GSM1517754,GSM1517755,GSM1518912
17	Cell_Line	501-Mel	SOX10	GSM1517752
18	Cell_Line	5637	HDAC2	GSM1706727,GSM1706665,GSM1706717,GSM1706737,GSM1706655,GSM1706699
19	Cell_Line	6540 cells	LHX2	GSM1567049
20	Cell_Line	6540 cells	MITF	GSM1567047,GSM1567050
21	Cell_Line	6540 cells	OTX2	GSM1567046
22	Cell_Line	6540 cells	PAX6	GSM1567048
23	Cell_Line	7250	BRD4	GSM2214077
24	Cell_Line	7250	FOXO1	GSM2214084,GSM2214083,GSM2214078
25	Cell_Line	786-O	ARNT	GSM856791
26	Cell_Line	786-O	CTCF	GSM2067537,GSM2067536
27	Cell_Line	786-O	EP300	GSM2293478
28	Cell_Line	786-O	EPAS1	GSM856790
29	Cell_Line	786-O	POLR2A	GSM2067539,GSM2067538
30	Cell_Line	786-O	RELA	GSM2293477
31	Cell_Line	786-O	SPI1	GSM1642761,GSM1642762,GSM1642764,GSM1642765,GSM1642766,GSM1642768,GSM1642769
32	Cell_Line	90-8TL	BRD4	GSM1527926,GSM1527929
33	Cell_Line	A2780	TERT	GSM2044817
34	Cell_Line	A375	BRD4	GSM2359438,GSM2359437,GSM2359436,GSM2359435
35	Cell_Line	A375	CDK9	GSM1382442,GSM1382441,GSM1661787,GSM1661786
36	Cell_Line	A375	HEXIM1	GSM1382444,GSM1382443,GSM1661789,GSM1661788,GSM1661558,GSM1661557,GSM1661556,GSM1661555
37	Cell_Line	A375	INO80	GSM2190575
38	Cell_Line	A375	MED1	GSM2190584,GSM2190581,GSM2190577
39	Cell_Line	A375	POLR2A	GSM2190585,GSM2190582,GSM1661791,GSM1661790
40	Cell_Line	A375	SP1	GSM1661547,GSM1661546
41	Cell_Line	A375	TFAP2C	GSM1011562
42	Cell_Line	A549	ARRB1	GSM999213,GSM999214
43	Cell_Line	A549	ATF3	GSM1010789
44	Cell_Line	A549	BCL3	GSM1010775,ENCSR013KHB_1,ENCSR013KHB_2,ENCSR013KHB_3,ENCSR186IQL_1,ENCSR186IQL_2,ENCSR186IQL_3,ENCSR215UXN_1,ENCSR215UXN_2,ENCSR215UXN_3,ENCSR288EPV_1,ENCSR288EPV_2,ENCSR446SPT_1,ENCSR446SPT_2,ENCSR473CRE_1,ENCSR473CRE_2,ENCSR544GUO_1,ENCSR544GUO_2,ENCSR544GUO_3,ENCSR555AYD_1,ENCSR555AYD_2,ENCSR555AYD_3,ENCSR639KFO_1,ENCSR639KFO_2,ENCSR639KFO_3,ENCSR673OGC_1,ENCSR673OGC_2,ENCSR904OTM_1,ENCSR904OT…
45	Cell_Line	A549	BHLHE40	GSM935440
46	Cell_Line	A549	BRD4	GSM2359439,GSM2359442,GSM2359440,GSM2359441
47	Cell_Line	A549	CEBPB	GSM935630,GSM1010871,ENCSR182OZC_1,ENCSR182OZC_2,ENCSR190VMK_1,ENCSR190VMK_2,ENCSR190VMK_3,ENCSR216GEB_1,ENCSR216GEB_2,ENCSR269IUA_1,ENCSR269IUA_2,ENCSR269IUA_3,ENCSR299ILN_1,ENCSR299ILN_2,ENCSR299ILN_3,ENCSR375BUB_1,ENCSR375BUB_2,ENCSR447ZMS_1,ENCSR447ZMS_2,ENCSR447ZMS_3,ENCSR474DCX_1,ENCSR474DCX_2,ENCSR474DCX_3,ENCSR606ZTC_1,ENCSR606ZTC_2,ENCSR701TCU_1,ENCSR701TCU_2,ENCSR752AQK_1,ENCSR752AQK_2,…
48	Cell_Line	A549	CHD1	GSM874641
49	Cell_Line	A549	CREB1	GSM1010720,GSM1010726,GSM1010719
50	Cell_Line	A549	CTCF	GSM1003582,GSM1003581,GSM1022640,GSM1022639,GSM1003606,GSM822289,GSM803453,GSM803456
51	Cell_Line	A549	DDX11	GSM2157831,GSM2157830
52	Cell_Line	A549	E2F6	GSM1010766
53	Cell_Line	A549	ELF1	GSM1010790
54	Cell_Line	A549	EP300	GSM1010827,ENCSR047EVQ_1,ENCSR047EVQ_2,ENCSR124VXG_1,ENCSR124VXG_2,ENCSR124VXG_3,ENCSR145YCX_1,ENCSR145YCX_2,ENCSR260WCE_1,ENCSR260WCE_2,ENCSR260WCE_3,ENCSR358ELZ_1,ENCSR358ELZ_2,ENCSR467VXG_1,ENCSR467VXG_2,ENCSR467VXG_3,ENCSR561ZRE_1,ENCSR561ZRE_2,ENCSR561ZRE_3,ENCSR610RKF_1,ENCSR610RKF_2,ENCSR610RKF_3,ENCSR686BQM_1,ENCSR686BQM_2,ENCSR686BQM_3,ENCSR770OTI_1,ENCSR770OTI_2,ENCSR770OTI_3,ENCSR792VM…
55	Cell_Line	A549	ETS1	GSM1010829
56	Cell_Line	A549	FOSL2	GSM1010748,ENCSR067XTW_1,ENCSR067XTW_2,ENCSR067XTW_3,ENCSR103UVU_1,ENCSR103UVU_2,ENCSR111ZXV_1,ENCSR111ZXV_2,ENCSR111ZXV_3,ENCSR242EWU_1,ENCSR242EWU_2,ENCSR242EWU_3,ENCSR274WRI_1,ENCSR274WRI_2,ENCSR274WRI_3,ENCSR330IJE_1,ENCSR330IJE_2,ENCSR330IJE_3,ENCSR535HFQ_1,ENCSR535HFQ_2,ENCSR535HFQ_3,ENCSR563GCV_1,ENCSR563GCV_2,ENCSR563GCV_3,ENCSR593DGU_1,ENCSR593DGU_2,ENCSR686HIU_1,ENCSR686HIU_2,ENCSR775UF…
57	Cell_Line	A549	FOXA1	GSM1010826
58	Cell_Line	A549	FOXA2	GSM1010724,GSM2401464,GSM2401465
59	Cell_Line	A549	FOXD3	GSM2451236
60	Cell_Line	A549	GABPA	GSM1010833
61	Cell_Line	A549	GATA3	GSM1010727
62	Cell_Line	A549	GATA4	GSM2255735
63	Cell_Line	A549	H2AZ	GSM1038440,GSM1038439,GSM1003546,GSM1003580,GSM2257956,GSM2257953
64	Cell_Line	A549	H3Pan	GSM1038474
65	Cell_Line	A549	HES2	ENCSR078POK_1,ENCSR078POK_2,ENCSR356YXW_1,ENCSR356YXW_2,ENCSR356YXW_3,ENCSR419TWL_1,ENCSR419TWL_2,ENCSR425MXK_1,ENCSR425MXK_2,ENCSR425MXK_3,ENCSR646EFO_1,ENCSR646EFO_2,ENCSR646EFO_3,ENCSR686BIE_1,ENCSR686BIE_2,ENCSR686BIE_3,ENCSR690HWX_1,ENCSR690HWX_2,ENCSR796VBR_1,ENCSR796VBR_2,ENCSR796VBR_3,ENCSR911KBJ_1,ENCSR911KBJ_2,ENCSR911KBJ_3,ENCSR951SNW_1,ENCSR951SNW_2,ENCSR951SNW_3,ENCSR964KSS_1,ENCSR96…
66	Cell_Line	A549	INO80	GSM2257951
67	Cell_Line	A549	JUN	GSM1010723
68	Cell_Line	A549	KLF10	GSM2406903,GSM2406902,GSM2406901
69	Cell_Line	A549	MAX	GSM935298,GSM1010728
70	Cell_Line	A549	MED1	GSM2040037,GSM2040033
71	Cell_Line	A549	MYC	GSM1003607,GSM991046,GSM991047
72	Cell_Line	A549	NIPBL	GSM2040036,GSM2040032
73	Cell_Line	A549	NKX2-1	GSM2310999,GSM2310998,GSM2310997,GSM2310996
74	Cell_Line	A549	NME2	GSM991048,GSM991049
75	Cell_Line	A549	NR3C1	GSM803371,GSM803357,GSM803358,GSM803359,ENCSR255CTA_1,ENCSR255CTA_2,ENCSR255CTA_3,ENCSR287FWE_1,ENCSR287FWE_2,ENCSR287FWE_3,ENCSR385RUW_1,ENCSR385RUW_2,ENCSR385RUW_3,ENCSR424JOE_1,ENCSR424JOE_2,ENCSR424JOE_3,ENCSR516IVY_1,ENCSR516IVY_2,ENCSR660RYY_1,ENCSR660RYY_2,ENCSR660RYY_3,ENCSR686PFM_1,ENCSR686PFM_2,ENCSR686PFM_3,ENCSR691GRA_1,ENCSR691GRA_2,ENCSR691GRA_3,ENCSR720DXT_1,ENCSR720DXT_2,ENCSR720D…
76	Cell_Line	A549	PAF1	GSM874640,GSM874636,GSM874635
77	Cell_Line	A549	PBX3	GSM1010755
78	Cell_Line	A549	POLR2A	GSM874633,GSM874634,GSM822288,GSM935299,GSM803361,GSM803360,GSM2113335,GSM2113334,GSM2113333,GSM2113332
79	Cell_Line	A549	POU5F1	GSM1412053,GSM1412054,GSM1412055,GSM1412056
80	Cell_Line	A549	PTPN11	GSM874638,GSM874637
81	Cell_Line	A549	RAD21	GSM935300,GSM1010761
82	Cell_Line	A549	RELA	GSM847876,GSM847877
83	Cell_Line	A549	REST	GSM1010749
84	Cell_Line	A549	SETX	GSM1278359,GSM1278358
85	Cell_Line	A549	SIN3A	GSM1010882
86	Cell_Line	A549	SIX5	GSM1010879
87	Cell_Line	A549	SMAD3	GSM1246721
88	Cell_Line	A549	SMC1A	GSM2040038,GSM2040034
89	Cell_Line	A549	SMC3	ENCSR481YWD_1,ENCSR481YWD_2
90	Cell_Line	A549	SP1	GSM1010813
91	Cell_Line	A549	SPDEF	GSM2311002,GSM2311000
92	Cell_Line	A549	TAF1	GSM1010812
93	Cell_Line	A549	TCF12	GSM1010746
94	Cell_Line	A549	TEAD4	GSM1010868
95	Cell_Line	A549	USF1	GSM803429,GSM1010828,GSM803457
96	Cell_Line	A549	YY1	GSM1010794
97	Cell_Line	A549	ZBTB33	GSM1010832
98	Cell_Line	A673	EWSR1	GSM2476266,GSM2476267,GSM2476268,GSM2666476,GSM2666477,GSM2666474,GSM2666475,GSM2472082
99	Cell_Line	A673	FLI1	GSM1517562,GSM1517569,GSM1517572,GSM2436677,GSM2436676
100	Cell_Line	A673	MKL1	GSM2436681,GSM2436680
101	Cell_Line	A673	MKL2	GSM2436682,GSM2436683,GSM2436684,GSM2436685
102	Cell_Line	A673	SRF	GSM2436679,GSM2436678
103	Cell_Line	A673	WDR5	GSM1517567
104	Cell_Line	AB32	PR	GSM770759,GSM770758
105	Cell_Line	AC16	POLR2A	GSM1239999,GSM1240000,GSM1240001,GSM1240002
106	Cell_Line	AC16	RELA	GSM1239995,GSM1239996,GSM1239997,GSM1239998
107	Cell_Line	AG04449	CTCF	GSM749678,GSM749695
108	Cell_Line	AG04450	CTCF	GSM749769,GSM1022635
109	Cell_Line	AG09309	CTCF	GSM749750,GSM749680
110	Cell_Line	AG09319	CTCF	GSM749728,GSM749723
111	Cell_Line	AG10803	CTCF	GSM749714,GSM749759
112	Cell_Line	AG18359	POLR2A	GSM486511,GSM486512,GSM486513
113	Cell_Line	AGS	FXR1	GSM2752897
114	Cell_Line	AGS	FXR2	GSM2752898
115	Cell_Line	AGS	GATA4	GSM1250896
116	Cell_Line	AGS	GATA6	GSM1255511,GSM1250897
117	Cell_Line	AGS	KLF5	GSM1250895
118	Cell_Line	AGS	STAT1	GSM2752899
119	Cell_Line	AGS	STAT3	GSM2752900
120	Cell_Line	Akata	BRD4	GSM2611580,GSM2611581,GSM2611575,GSM2611574,GSM2611577,GSM2611576,GSM2611579,GSM2611578
121	Cell_Line	Akata	ZTA	GSM1404654,GSM1404655
122	Cell_Line	ALL-SIL	KDM2B	GSM1812043
123	Cell_Line	ALL-SIL	TLX1	GSM1524254
124	Cell_Line	BCBL1	CTCF	GSM941710,GSM970828
125	Cell_Line	BCBL1	LANA	GSM857200,GSM857202,GSM970829,GSM1359500,GSM1359501,GSM1265869,GSM1265870
126	Cell_Line	BCBL1	POLR2A	GSM1265860
127	Cell_Line	BCBL1	SMC1A	GSM941711
128	Cell_Line	BE2-C	BRD4	GSM2113517
129	Cell_Line	BE2-C	CTCF	GSM1022653,GSM1022650
130	Cell_Line	BE2-C	GATA3	GSM1602668,GSM1680102
131	Cell_Line	BE2-C	HOXC9	GSM848788,GSM848789
132	Cell_Line	BE2-C	POLR2A	GSM2113522
133	Cell_Line	BE2-C	TEAD4	GSM2232927
134	Cell_Line	BE2-C	WDR5	GSM1717079,GSM1717083
135	Cell_Line	BEAS-2B	CTCF	GSM1354438,GSM1354439
136	Cell_Line	BEAS-2B	NR3C1	GSM2103055,GSM2103054,GSM2103046,GSM2103045,GSM2103042,GSM2103041
137	Cell_Line	BEAS-2B	RELA	GSM2103057,GSM2103056,GSM2103051,GSM2103048,GSM2103047
138	Cell_Line	BEC	LANA	GSM1359495,GSM1359496
139	Cell_Line	Bel-7402	TFCP2	GSM2641034,GSM2641033,GSM2641032
140	Cell_Line	BeWo	ZSCAN5A	GSM2255829,GSM2255822
141	Cell_Line	BeWo	ZSCAN5B	GSM2255824,GSM2255823
142	Cell_Line	BG01	SPI1	GSM1272760
143	Cell_Line	BG01V - ATCC SCRC-2002	ZNF114	GSM2563968,GSM2563964,GSM2563980,GSM2563985,GSM2563973,GSM2563976
144	Cell_Line	BG01V - ATCC SCRC-2002	ZNF483	GSM2563969,GSM2563965,GSM2563981,GSM2563977
145	Cell_Line	BG01V - ATCC SCRC-2002	ZNF57	GSM2563963,GSM2563967,GSM2563972
146	Cell_Line	BG01V - ATCC SCRC-2002	ZNF589	GSM2563966,GSM2563982,GSM2563986,GSM2563978,GSM2563970,GSM2563974
147	Cell_Line	BG03	POLR2A	GSM897115,GSM937544,GSM937545
148	Cell_Line	BG03	SMAD3	GSM539547,GSM539548,GSM897116,GSM897117,GSM897118
149	Cell_Line	BG03	SMC1A	GSM897120
150	Cell_Line	BG03	SMC3	GSM897119
151	Cell_Line	BG03	SUZ12	GSM602674
152	Cell_Line	BGC823	KAT2A	GSM1556823,GSM1556822
153	Cell_Line	BGC823	WDR5	GSM1556821,GSM1556820
154	Cell_Line	BicR	AR	GSM1613312,GSM1613316,GSM1613320
155	Cell_Line	BICR31	EP300	GSM2356672
156	Cell_Line	BICR31	KLF5	GSM2356661
157	Cell_Line	BJ	BRD7	GSM508792,GSM508791
158	Cell_Line	BJ	CTCF	GSM749752,GSM749677
159	Cell_Line	BJ	FOXA2	GSM2430680,GSM2430681,GSM2977506,GSM2401446,GSM2401447,GSM2401466,GSM2401467,GSM2401468,GSM2401469,GSM2977505,GSM2977504,GSM2977499,GSM2977498,GSM2977490,GSM2977497,GSM2977496,GSM2977495,GSM2430675,GSM2430674,GSM2430677,GSM2977503,GSM2977502
160	Cell_Line	BJ	GATA4	GSM2401453,GSM2401452,GSM2430676
161	Cell_Line	BJ	KDM6B	GSM1348337,GSM1348338
162	Cell_Line	BJ	KLF4	GSM896987
163	Cell_Line	BJ	MYC	GSM896988,GSM1000576
164	Cell_Line	BJ	POLR2A	GSM1869138
165	Cell_Line	BJ	POU5F1	GSM896985
166	Cell_Line	BJ	SMAD3	GSM1668448
167	Cell_Line	BJ	SOX2	GSM896986
168	Cell_Line	BJ	TERF1	GSM638201
169	Cell_Line	BJ	TERF2	GSM638202
170	Cell_Line	BJ	TP53	GSM508794,GSM508793,GSM1348339,GSM1348340
171	Cell_Line	BJAB	BIRA	GSM2095826,GSM2095825,GSM2095824
172	Cell_Line	BJAB	CTCF	GSM782156
173	Cell_Line	BJAB	FOXP1	GSM1544531
174	Cell_Line	BJAB	LANA	GSM1359497,GSM1359498
175	Cell_Line	BJAB	MGEA5	GSM2295950
176	Cell_Line	BJAB	POLR2A	GSM2295947
177	Cell_Line	BJAB	SUPT5H	GSM2295948
178	Cell_Line	BJAB	TRIM28	GSM2295949
179	Cell_Line	BJEL	POLR2A	GSM1869144
180	Cell_Line	BJELM	POLR2A	GSM1869150
181	Cell_Line	BL-2	LMNB1	GSM2391828,GSM2391829,GSM2391826,GSM2391827
182	Cell_Line	BL-41	CTCF	GSM782158
183	Cell_Line	BL-41	MYC	GSM762710
184	Cell_Line	BLM	TERT	GSM2044812,GSM2044811
185	Cell_Line	breast triple negative tumor cell line BCSC1	KDM4A	GSM2498496,GSM2498494
186	Cell_Line	BT-16	SMARCA4	GSM1835884,GSM1835882
187	Cell_Line	BT-16	SMARCC1	GSM1835883,GSM1835881
188	Cell_Line	BT-20	HSF1	GSM951895,GSM951894
189	Cell_Line	BT-474	ESR1	GSM798431,GSM798430
190	Cell_Line	BT-474	ESRRA	GSM1969223
191	Cell_Line	BT-474	HOXB7	GSM1145931,GSM1145932,GSM1145933,GSM1145934
192	Cell_Line	BT-474	TFAP2C	GSM889426
193	Cell_Line	BT-549	FOSL1	GSM1125261
194	Cell_Line	BT-549	JUN	GSM1125262,GSM1848885,GSM1848883
195	Cell_Line	BT-549	SMAD2/3	GSM2795974,GSM2795973
196	Cell_Line	BT-549	TP53	GSM1429757
197	Cell_Line	BT-549	TRIM25	GSM2098766,GSM2098765,GSM2098764
198	Cell_Line	BT168	POLR2A	GSM2304876
199	Cell_Line	C4-12	CHRM2	GSM1168432,GSM1168433
200	Cell_Line	C4-2	AR	GSM1586661,GSM1586660,GSM1586659,GSM1586658,GSM1843412,GSM1843411,GSM1843410,GSM1843409,GSM2579122
201	Cell_Line	C4-2	ARRB1	GSM1340254,GSM1340264
202	Cell_Line	C4-2	BMI1	GSM2579121
203	Cell_Line	C4-2	BRD4	GSM2350454,GSM2350453,GSM2350450,GSM2350451,GSM2350449,GSM2350448,GSM2350445,GSM2350447,GSM2350446,GSM2350452
204	Cell_Line	C4-2	CCNT1	GSM1586669,GSM1586668,GSM1586667,GSM1586666
205	Cell_Line	C4-2	POLR2A	GSM1340255,GSM1340258,GSM1586675,GSM1586674,GSM1586673,GSM1586672,GSM1905393,GSM1905392,GSM1905391,GSM1905390,GSM1843416,GSM1843415,GSM1843414,GSM1843413
206	Cell_Line	C4-2	PR	GSM1340252,GSM1340253
207	Cell_Line	C4-2B	AR	GSM984381,GSM984385,GSM984382,GSM984383,GSM984380,GSM1501188,GSM1501189,GSM1501190,GSM1501191,GSM1868867,GSM1868866,GSM1868863,GSM1868862
208	Cell_Line	C4-2B	FOXA1	GSM984392,GSM984391
209	Cell_Line	C4-2B	POLR2A	GSM1868875,GSM1868874,GSM2909537
210	Cell_Line	C4-2B	RUNX2	GSM838400
211	Cell_Line	C4-2B	ZFX	GSM2741768,GSM2741769
212	Cell_Line	C6661	POLR2A	GSM2523131
213	Cell_Line	C6661	XCL1	GSM2523129
214	Cell_Line	CA46	MYC	GSM762708
215	Cell_Line	Caco-2	CDX2	GSM575225,GSM575224
216	Cell_Line	Caco-2	CTCF	GSM749689,GSM749748
217	Cell_Line	Caco-2	FOXA2	GSM1617408,GSM1617409
218	Cell_Line	Caco-2	GATA6	GSM575227,GSM575226
219	Cell_Line	Caco-2	HNF4A	GSM575229,GSM575228
220	Cell_Line	caki-1	KDM5C	GSM1889901,GSM1889902,GSM1889903,GSM1889904
221	Cell_Line	CAL-1	BCL11A	GSM1328451
222	Cell_Line	CAL-1	BRD4	GSM1975025,GSM1975022
223	Cell_Line	CAL-1	CBFA2T3	GSM1072710
224	Cell_Line	CAL-1	POLR2A	GSM1975026,GSM1975023
225	Cell_Line	CAL-1	TCF4	GSM1072711,GSM1975018
226	Cell_Line	Calu-3	EHF	GSM1548071,GSM1548072
227	Cell_Line	Calu-3	JUN	GSM2266292,GSM2266291
228	Cell_Line	Calu-3	JUND	GSM2266293
229	Cell_Line	CClp1	BIRA	GSM1524328
230	Cell_Line	CClp1	TEAD1,TEAD4	GSM1524325
231	Cell_Line	CClp1	YAP1	GSM1524324,GSM1524329
232	Cell_Line	CCRF-CEM	GATA3	GSM837986
233	Cell_Line	CCRF-CEM	LMO2	GSM837992,GSM837993
234	Cell_Line	CCRF-CEM	RUNX1	GSM837994,GSM837995
235	Cell_Line	CCRF-CEM	TAL1	GSM837997,GSM837996
236	Cell_Line	CCRF-CEM	TCF12	GSM837987,GSM837988
237	Cell_Line	CCRF-CEM	TCF7L1	GSM837985
238	Cell_Line	CFPAC-1	ELF3	GSM1919986,GSM1574273
239	Cell_Line	CFPAC-1	FOXA1	GSM1919987,GSM1919985,GSM1574274
240	Cell_Line	CFPAC-1	HNF1B	GSM1574275
241	Cell_Line	CFPAC-1	IRF1	GSM1574276
242	Cell_Line	CFPAC-1	KLF4	GSM1919982
243	Cell_Line	CFPAC-1	KLF5	GSM1919984,GSM1574277
244	Cell_Line	CFPAC-1	KLF6	GSM1919983
245	Cell_Line	CHL-1	BRD4	GSM2516779,GSM2516776,GSM2516791,GSM2516785,GSM2516788
246	Cell_Line	CLB-Ga	GATA3	GSM2664370
247	Cell_Line	CLB-Ga	HAND2	GSM2664371
248	Cell_Line	CLB-Ga	PHOX2B	GSM2664369
249	Cell_Line	CMK	RUNX1	GSM610330
250	Cell_Line	COLO 205	BRD4	GSM1890740
251	Cell_Line	COLO-320	BRD4	GSM1890752
252	Cell_Line	COLO-320	CDX2	GSM743040,GSM743039
253	Cell_Line	COLO-320	TFAP4	GSM2224584
254	Cell_Line	COLO-741	BRD4	GSM1890758
255	Cell_Line	COLO-829	CTCF	GSM2178296,GSM2178295
256	Cell_Line	COLO-829	MITF	GSM1226223,GSM1226224
257	Cell_Line	CP-A	SOX15	GSM1536045
258	Cell_Line	CUTLL1	BRD4	GSM1252941
259	Cell_Line	CUTLL1	EP300	GSM1252943
260	Cell_Line	CUTLL1	ETS1	GSM1252929
261	Cell_Line	CUTLL1	GABPA	GSM1252930
262	Cell_Line	CUTLL1	KDM6B	GSM1366932,GSM1366933
263	Cell_Line	CUTLL1	MED1	GSM1252942
264	Cell_Line	CUTLL1	NOTCH1	GSM732904,GSM732903,GSM1252933,GSM1252936
265	Cell_Line	CUTLL1	RBPJ	GSM732906,GSM732905,GSM1252934,GSM1252937
266	Cell_Line	CUTLL1	RUNX1	GSM1252931
267	Cell_Line	CUTLL1	ZNF143	GSM732907
268	Cell_Line	CWR22Pc	AR	GSM1527033,GSM1527034,GSM1527036
269	Cell_Line	CyT49	FOXA1	GSM1551464,GSM1551465,GSM1551466,GSM1551467
270	Cell_Line	CyT49	FOXA2	GSM1551468,GSM1551469,GSM1551470,GSM1551471
271	Cell_Line	CyT49	PDX1	GSM1316337
272	Cell_Line	CyT49	SOX9	GSM1517602
273	Cell_Line	D-341	NEUROD1	GSM2432979,GSM2432978,GSM2432977,GSM2432952
274	Cell_Line	D-341	OTX2	GSM2432973,GSM2432971,GSM2432969,GSM2432967,GSM2432964,GSM2432962,GSM2432960,GSM2432958,GSM2432951,GSM2432950
275	Cell_Line	D283 Med	NEUROD1	GSM2432984,GSM2432983,GSM2432982,GSM2432944
276	Cell_Line	D283 Med	OTX2	GSM2432981,GSM2432980,GSM2432943,GSM2432942
277	Cell_Line	Daoy	ZFX	GSM1103555
278	Cell_Line	Delta47	CTCF	GSM1817658,GSM1817661
279	Cell_Line	Delta47	CTCFL	GSM1817659
280	Cell_Line	Detroit 562	RELA	GSM2419825,GSM2419824,GSM2419827,GSM2419826,GSM2419821,GSM2419820,GSM2419823,GSM2419822,GSM2419829,GSM2419828,GSM2419830,GSM2419831,GSM2419818,GSM2419819,GSM2419814,GSM2419815,GSM2419816,GSM2419817
281	Cell_Line	DFB	IGF1R	GSM586973
282	Cell_Line	DL23	ESR1	GSM1037524
283	Cell_Line	DL23	FOXO3	GSM869307
284	Cell_Line	DL23	POLR2A	GSM869312,GSM869313,GSM869314,GSM1037521,GSM1037522,GSM1037516,GSM1037523,GSM1037518,GSM1037517,GSM1037519
285	Cell_Line	DLD-1	DKK1	GSM772565,GSM772566
286	Cell_Line	DLD-1	ESR1	GSM869306
287	Cell_Line	DLD-1	FOXO3	GSM1037525
288	Cell_Line	DLD-1	PAF1	GSM2769058,GSM2769056,GSM2769057
289	Cell_Line	DLD-1	POLR2A	GSM869309,GSM869310,GSM869308,GSM2769059
290	Cell_Line	DLD-1	REPIN1	GSM1141538
291	Cell_Line	DLD-1	TCF7	GSM1295630,GSM1295631,GSM1295632,GSM1295634,GSM1295635,GSM1295636
292	Cell_Line	DND-41	BRD4	GSM1314135,GSM1314142
293	Cell_Line	DND-41	CTCF	GSM1003464
294	Cell_Line	DND-41	EZH2	GSM1003522
295	Cell_Line	DND-41	H2AZ	GSM1003465
296	Cell_Line	DND-41	KDM2B	GSM1812039
297	Cell_Line	DU-528	MYB	GSM2466688
298	Cell_Line	DU145	AR	GSM1164141,GSM1164149,GSM1164151,GSM1164153,GSM1691160
299	Cell_Line	DU145	BMI1	GSM1138594,GSM1138595
300	Cell_Line	DU145	EED	GSM1045472,GSM1045473
301	Cell_Line	DU145	ELF1	GSM1424527
302	Cell_Line	DU145	ELK4	GSM1424528
303	Cell_Line	DU145	ETS1	GSM1424526,GSM2298952,GSM2298951
304	Cell_Line	DU145	FOXA1	GSM1164142,GSM1164143,GSM1164144,GSM1164145,GSM1164146,GSM1164147,GSM1164148,GSM1164150,GSM1164152,GSM1164154
305	Cell_Line	DU145	GABPA	GSM1424529
306	Cell_Line	DU145	GATA2	GSM1691161
307	Cell_Line	DU145	JUND	GSM1424530
308	Cell_Line	DU145	RING1	GSM1138591
309	Cell_Line	DU145	RNF2	GSM1138592,GSM1138593
310	Cell_Line	DU145	ZMYND11	GSM2298950
311	Cell_Line	DU145	ZMYND8	GSM2187248,GSM2187246
312	Cell_Line	DUCaP	AR	GSM1816381,GSM1816382
313	Cell_Line	ECC-1	CEBPB	GSM1010802
314	Cell_Line	ECC-1	CREB1	GSM1010857
315	Cell_Line	ECC-1	CTCF	GSM1010774
316	Cell_Line	ECC-1	EGR1	GSM1010888
317	Cell_Line	ECC-1	EP300	GSM1010759
318	Cell_Line	ECC-1	ESR1	GSM589243,GSM589242,GSM803541,GSM1010747,GSM803422
319	Cell_Line	ECC-1	FOXA1	GSM803444
320	Cell_Line	ECC-1	FOXM1	GSM1010856
321	Cell_Line	ECC-1	MAX	GSM1010807
322	Cell_Line	ECC-1	NFIC	GSM1010855
323	Cell_Line	ECC-1	NR3C1	GSM803340
324	Cell_Line	ECC-1	POLR2A	GSM803536
325	Cell_Line	ECC-1	RAD21	GSM1010801
326	Cell_Line	ECC-1	REST	GSM1010841
327	Cell_Line	ECC-1	SRF	GSM1010762
328	Cell_Line	ECC-1	TAF1	GSM1010733
329	Cell_Line	ECC-1	TCF12	GSM1010842
330	Cell_Line	ECC-1	TEAD4	GSM1010885
331	Cell_Line	ECC-1	USF1	GSM1010886
332	Cell_Line	ECC-1	YY1	GSM1010753
333	Cell_Line	ECC-1	ZBTB7A	GSM1010752
334	Cell_Line	Edom-iPS-2	EZH2	GSM1180143
335	Cell_Line	Edom-iPS-2	JARID2	GSM1180148
336	Cell_Line	EP156T	TP63	GSM1056847
337	Cell_Line	EWS502	FLI1	GSM790205,GSM790207
338	Cell_Line	F5	NFE2	GSM1816086
339	Cell_Line	F5	TAL1	GSM1816083
340	Cell_Line	Farage	EZH2	GSM1129359
341	Cell_Line	FB0167P	CTCF	GSM808764,GSM808765
342	Cell_Line	FB0167P	MYC	GSM808767,GSM808766
343	Cell_Line	FB0167P	POLR2A	GSM808768,GSM808769
344	Cell_Line	FB8470	CTCF	GSM808759,GSM808760
345	Cell_Line	FB8470	MYC	GSM808761,GSM808762
346	Cell_Line	FLP143HA	ZNF143	GSM959051,GSM959050
347	Cell_Line	FLP76	ZNF76	GSM959052
348	Cell_Line	FT194	PAX8	GSM2107938
349	Cell_Line	FT246	PAX8	GSM2107940
350	Cell_Line	FT33	PAX8	GSM2107936
351	Cell_Line	G-401	PGBD5	GSM2143968
352	Cell_Line	G-401	SMARCA4	GSM1835877,GSM1835872,GSM2495985
353	Cell_Line	G-401	SMARCB1	GSM2409664
354	Cell_Line	G-401	SMARCC1	GSM1835876,GSM1835871,GSM2409659,GSM2409665
355	Cell_Line	G-401	SUZ12	GSM2409668,GSM2409662
356	Cell_Line	GBM1A	KLF9	GSM1522563
357	Cell_Line	GBM1B	KLF9	GSM1522565
358	Cell_Line	Gen2.2	BRD4	GSM1975031,GSM1975028
359	Cell_Line	Gen2.2	MYC	GSM1722714
360	Cell_Line	Gen2.2	POLR2A	GSM1975032,GSM1975029
361	Cell_Line	Gen2.2	TCF4	GSM1975020
362	Cell_Line	GIST48	ETV1	GSM558678
363	Cell_Line	GM00011	TP53	GSM1342494
364	Cell_Line	GM00739	ATF3	GSM2333815
365	Cell_Line	GM00739	POLR2A	GSM2333819
366	Cell_Line	GM06170	TP53	GSM1342488
367	Cell_Line	GM06990	CTCF	GSM749708,GSM749705
368	Cell_Line	GM06990	E2F4	GSM537063
369	Cell_Line	GM06993,GM11992	TP53	GSM1142696,GSM1142697
370	Cell_Line	GM06993,GM12872	NFE2L2	GSM922971,GSM922967
371	Cell_Line	GM07000,GM11882	NFE2L2	GSM922968,GSM922972
372	Cell_Line	GM08714	ZNF274	GSM935329
373	Cell_Line	GM10248	CTCF	GSM1006891
374	Cell_Line	GM10266	CTCF	GSM1006870
375	Cell_Line	GM10847	CTCF	GSM1233869,GSM1233870,GSM1233871
376	Cell_Line	GM10847	POLR2A	GSM486476,GSM486477,GSM486478,GSM486479,GSM935389
377	Cell_Line	GM10847	RELA	GSM486300,GSM486301,GSM486302,GSM486298,GSM486299,GSM935527
378	Cell_Line	GM10847	STAG1	GSM1233885,GSM1233886
379	Cell_Line	GM10855	VDR	GSM558633,GSM558632,GSM558631,GSM558630
380	Cell_Line	GM10861	VDR	GSM558637,GSM558636,GSM558635,GSM558634
381	Cell_Line	GM11992,GM12763	NFE2L2	GSM922970,GSM922966
382	Cell_Line	GM11994	NFE2L2	GSM922965,GSM922969
383	Cell_Line	GM12801	CTCF	GSM749711
384	Cell_Line	GM12864	CTCF	GSM1022664,GSM749762,GSM749676
385	Cell_Line	GM12865	CTCF	GSM749725,GSM1022636,GSM749740
386	Cell_Line	GM12866	CTCF	GSM849305
387	Cell_Line	GM12867	CTCF	GSM849301
388	Cell_Line	GM12868	CTCF	GSM849300
389	Cell_Line	GM12869	CTCF	GSM849303
390	Cell_Line	GM12870	CTCF	GSM849302
391	Cell_Line	GM12871	CTCF	GSM849304
392	Cell_Line	GM12872	CTCF	GSM1022633,GSM749692,GSM749694
393	Cell_Line	GM12873	CTCF	GSM1022629,GSM749686,GSM749730
394	Cell_Line	GM12874	CTCF	GSM749741,GSM749757
395	Cell_Line	GM12875	CTCF	GSM749670,GSM749764
396	Cell_Line	GM12878	ATF2	GSM1010780,ENCSR961PPA_1,ENCSR961PPA_2
397	Cell_Line	GM12878	ATF3	GSM803508
398	Cell_Line	GM12878	BATF	GSM803538,GSM2574766
399	Cell_Line	GM12878	BATF3	GSM2574791
400	Cell_Line	GM12878	BCL11A	GSM803388
401	Cell_Line	GM12878	BCL3	GSM803342
402	Cell_Line	GM12878	BCLAF1	GSM803509
403	Cell_Line	GM12878	BHLHE40	GSM935430
404	Cell_Line	GM12878	BRCA1	GSM935377
405	Cell_Line	GM12878	BRD4	GSM1536175
406	Cell_Line	GM12878	CBFB	ENCSR860UHK_1,ENCSR860UHK_2
407	Cell_Line	GM12878	CBX5	ENCSR372GIN_1,ENCSR372GIN_2
408	Cell_Line	GM12878	CEBPA	GSM1333955,GSM1333969,GSM1333970,GSM1333971,GSM1333972
409	Cell_Line	GM12878	CEBPB	GSM1010850
410	Cell_Line	GM12878	CEBPZ	ENCSR347NOB_1,ENCSR347NOB_2
411	Cell_Line	GM12878	CHD1	GSM935301
412	Cell_Line	GM12878	CHD2	GSM935378
413	Cell_Line	GM12878	CREB1	GSM1010760
414	Cell_Line	GM12878	CTCF	GSM489290,GSM489291,GSM489292,GSM646315,GSM646314,GSM1233887,GSM1233888,GSM733752,GSM749706,GSM749704,GSM935611,GSM822312,GSM2040764,GSM2040765
415	Cell_Line	GM12878	CUX1	GSM1003604
416	Cell_Line	GM12878	DRAP1	GSM2574793
417	Cell_Line	GM12878	E2F4	GSM935330
418	Cell_Line	GM12878	EBF1	GSM935375,GSM803386
419	Cell_Line	GM12878	EBNA1BP2	GSM2587520
420	Cell_Line	GM12878	EBNA2	GSM2039170
421	Cell_Line	GM12878	EED	ENCSR199WXF_1,ENCSR199WXF_2
422	Cell_Line	GM12878	EGR1	GSM803434,GSM1010730
423	Cell_Line	GM12878	ELF1	GSM803496
424	Cell_Line	GM12878	ELK1	GSM935345
425	Cell_Line	GM12878	EP300	GSM935294,GSM935559,GSM935562,GSM803387,GSM1290173,GSM1290174,GSM1290175,GSM1290176,GSM1290177,GSM1290178,GSM1290179,GSM1290180,GSM1290181,GSM1290182,GSM1290183,GSM1290184,GSM1290185,GSM1290186,GSM1333960,GSM1333961,GSM1333962,GSM1333963,GSM1333964,GSM1333965,GSM1333966,GSM1334001,GSM1334002,GSM1334003,GSM1334004
426	Cell_Line	GM12878	ESRRA	GSM1003605
427	Cell_Line	GM12878	ETS1	GSM803510
428	Cell_Line	GM12878	ETV6	GSM2574796,GSM2574795
429	Cell_Line	GM12878	EZH2	GSM1003498
430	Cell_Line	GM12878	FAIRE	GSM748510,GSM748512,GSM748511
431	Cell_Line	GM12878	FOS	GSM754332,GSM935409
432	Cell_Line	GM12878	FOXM1	GSM1010731
433	Cell_Line	GM12878	GABPA	GSM803356
434	Cell_Line	GM12878	H2AZ	GSM733767
435	Cell_Line	GM12878	HDGF	ENCSR145XQO_1,ENCSR145XQO_2
436	Cell_Line	GM12878	HMG20A	GSM2574792,GSM2574775
437	Cell_Line	GM12878	IKZF1	GSM935442,ENCSR874AFU_1,ENCSR874AFU_2
438	Cell_Line	GM12878	IRF3	GSM935651
439	Cell_Line	GM12878	IRF4	GSM803390
440	Cell_Line	GM12878	JUNB	ENCSR897MMC_1,ENCSR897MMC_2
441	Cell_Line	GM12878	JUND	GSM754331,GSM1003634,GSM935541
442	Cell_Line	GM12878	KAT2B	GSM935415
443	Cell_Line	GM12878	MAFK	GSM1003616
444	Cell_Line	GM12878	MAX	GSM754333,GSM935518
445	Cell_Line	GM12878	MAZ	GSM935283
446	Cell_Line	GM12878	MEF2A	GSM803511
447	Cell_Line	GM12878	MEF2C	GSM803420
448	Cell_Line	GM12878	MLLT1	ENCSR552XSN_1,ENCSR552XSN_2
449	Cell_Line	GM12878	MTA2	ENCSR293QAR_1,ENCSR293QAR_2
450	Cell_Line	GM12878	MTA3	GSM1010729
451	Cell_Line	GM12878	MXI1	GSM935431
452	Cell_Line	GM12878	MYC	GSM754334,GSM748526,GSM748527,GSM822290
453	Cell_Line	GM12878	NBN	ENCSR278SQL_1,ENCSR278SQL_2
454	Cell_Line	GM12878	NFATC1	GSM1010779
455	Cell_Line	GM12878	NFE2	GSM935652
456	Cell_Line	GM12878	NFIC	GSM1010881
457	Cell_Line	GM12878	NFKB1	GSM2628095,GSM2628094
458	Cell_Line	GM12878	NFYA	GSM935506
459	Cell_Line	GM12878	NFYB	GSM935507
460	Cell_Line	GM12878	NR2C2	GSM608158,GSM608157,GSM935480
461	Cell_Line	GM12878	NRF1	GSM935309
462	Cell_Line	GM12878	PAX5	GSM803362,GSM803391
463	Cell_Line	GM12878	PBX3	GSM803532
464	Cell_Line	GM12878	PML	GSM1010771
465	Cell_Line	GM12878	POLR2A	GSM754330,GSM487431,GSM486494,GSM486495,GSM486496,GSM486497,GSM486498,GSM486499,GSM486500,GSM748528,GSM748529,GSM935386,GSM822270,GSM935608,GSM803485,GSM803355
466	Cell_Line	GM12878	POLR3A	GSM487429
467	Cell_Line	GM12878	POLR3G	GSM935316
468	Cell_Line	GM12878	POU2F2	GSM803534
469	Cell_Line	GM12878	RAD21	GSM935332,GSM803416
470	Cell_Line	GM12878	RCOR1	GSM935583
471	Cell_Line	GM12878	REL	GSM2628093,GSM2628092
472	Cell_Line	GM12878	RELA	GSM486316,GSM486317,GSM486318,GSM486319,GSM935478,GSM2628088
473	Cell_Line	GM12878	RELB	GSM2628091,GSM2628090
474	Cell_Line	GM12878	REST	GSM1010744,GSM803349,GSM1290146,GSM1290147,GSM1290148,GSM1290149,GSM1290150,GSM1290151,GSM1290152,GSM1290153,GSM1290154,GSM1290155,GSM1290156,GSM1290157,GSM1333959,GSM1333985,GSM1333986,GSM1333987,GSM1333988,GSM1333989,GSM1333990,GSM1333991,GSM1333992,GSM1333993,GSM1333994,GSM1333995,GSM1333996,GSM1333997,GSM1333998,GSM1333999,GSM1334000
475	Cell_Line	GM12878	RFX5	GSM935556
476	Cell_Line	GM12878	RUNX3	GSM1010893
477	Cell_Line	GM12878	RXRA	GSM803341
478	Cell_Line	GM12878	SIN3A	GSM935331
479	Cell_Line	GM12878	SIX5	GSM803338
480	Cell_Line	GM12878	SMAD5	ENCSR251OVJ_1,ENCSR251OVJ_2
481	Cell_Line	GM12878	SMC3	GSM935376
482	Cell_Line	GM12878	SP1	GSM803363
483	Cell_Line	GM12878	SPI1	GSM803531,GSM1333967,GSM1334005,GSM1334006,GSM1334007,GSM1334008
484	Cell_Line	GM12878	SREBF1	GSM1003617
485	Cell_Line	GM12878	SREBF2	GSM1003603
486	Cell_Line	GM12878	SRF	GSM803350,GSM803477
487	Cell_Line	GM12878	STAG1	GSM1233911,GSM1233912,GSM1233913
488	Cell_Line	GM12878	STAT1	GSM935612
489	Cell_Line	GM12878	STAT2	GSM2574755
490	Cell_Line	GM12878	STAT3	GSM935557
491	Cell_Line	GM12878	STAT5A	GSM1010721
492	Cell_Line	GM12878	SUPT20H	GSM769221,GSM935417
493	Cell_Line	GM12878	SUZ12	ENCSR744XTG_1,ENCSR744XTG_2
494	Cell_Line	GM12878	TAF1	GSM803537
495	Cell_Line	GM12878	TARDBP	ENCSR412QBS_1,ENCSR412QBS_2
496	Cell_Line	GM12878	TBL1XR1	GSM935653
497	Cell_Line	GM12878	TBP	GSM935277
498	Cell_Line	GM12878	TBX21	ENCSR739IHN_1,ENCSR739IHN_2
499	Cell_Line	GM12878	TCF12	GSM803389
500	Cell_Line	GM12878	TCF7L1	GSM1010745
501	Cell_Line	GM12878	TP53	GSM1142700,GSM1142702
502	Cell_Line	GM12878	TP73	GSM2574794
503	Cell_Line	GM12878	TRIM22	ENCSR835XKS_1,ENCSR835XKS_2
504	Cell_Line	GM12878	TSC22D4	GSM2574798,GSM2574754
505	Cell_Line	GM12878	USF1	GSM803347
506	Cell_Line	GM12878	USF2	GSM935558,GSM2574799
507	Cell_Line	GM12878	WRNIP1	GSM935492
508	Cell_Line	GM12878	YBX1	ENCSR205SKQ_1,ENCSR205SKQ_2
509	Cell_Line	GM12878	YY1	GSM803406,GSM935482
510	Cell_Line	GM12878	ZBED1	ENCSR207PFI_1,ENCSR207PFI_2
511	Cell_Line	GM12878	ZBTB2	GSM2574750
512	Cell_Line	GM12878	ZBTB33	GSM803392,GSM1333968,GSM1334009,GSM1334010,GSM1334011,GSM1334012
513	Cell_Line	GM12878	ZBTB40	ENCSR189YYK_1,ENCSR189YYK_2
514	Cell_Line	GM12878	ZEB1	GSM803411
515	Cell_Line	GM12878	ZMYM3	GSM2574790,GSM2574774
516	Cell_Line	GM12878	ZNF143	GSM935613,ENCSR936XTK_1,ENCSR936XTK_2
517	Cell_Line	GM12878	ZNF18	GSM2574789
518	Cell_Line	GM12878	ZNF274	GSM607488,GSM607487,GSM935349
519	Cell_Line	GM12878	ZNF384	GSM1003602
520	Cell_Line	GM12878	ZNF597	GSM2574797
521	Cell_Line	GM12878	ZZZ3	GSM935483
522	Cell_Line	GM12890	CTCF	GSM1233914,GSM1233915,GSM1233916
523	Cell_Line	GM12890	STAG1	GSM1233931,GSM1233932
524	Cell_Line	GM12891	CTCF	GSM489293,GSM489294,GSM822294,GSM1233933,GSM1233934
525	Cell_Line	GM12891	PAX5	GSM803337
526	Cell_Line	GM12891	POLR2A	GSM486503,GSM486504,GSM486505,GSM486506,GSM486507,GSM486508,GSM935287,GSM803400,GSM803399
527	Cell_Line	GM12891	POU2F2	GSM803397
528	Cell_Line	GM12891	RELA	GSM486322,GSM486323,GSM486324,GSM935526
529	Cell_Line	GM12891	SPI1	GSM803398
530	Cell_Line	GM12891	STAG1	GSM1233953,GSM1233954
531	Cell_Line	GM12891	TAF1	GSM803393
532	Cell_Line	GM12891	YY1	GSM803535
533	Cell_Line	GM12892	CTCF	GSM489295,GSM489296,GSM822299,GSM1233955,GSM1233956
534	Cell_Line	GM12892	PAX5	GSM803334
535	Cell_Line	GM12892	POLR2A	GSM486471,GSM486472,GSM486473,GSM935640,GSM803490,GSM803487
536	Cell_Line	GM12892	RELA	GSM486293,GSM486294,GSM486295,GSM935285
537	Cell_Line	GM12892	STAG1	GSM1233975,GSM1233976
538	Cell_Line	GM12892	TAF1	GSM803489
539	Cell_Line	GM12892	YY1	GSM803516
540	Cell_Line	GM13976	CTCF	GSM1006885
541	Cell_Line	GM13977	CTCF	GSM1006869
542	Cell_Line	GM15510	POLR2A	GSM486466,GSM486467,GSM486468,GSM935291
543	Cell_Line	GM15510	RELA	GSM486288,GSM486286,GSM486289,GSM486290,GSM486287,GSM935529
544	Cell_Line	GM17942	CTCF	GSM2040766,GSM2040767
545	Cell_Line	GM18486	CTCF	GSM1233977,GSM1233978,GSM1233979
546	Cell_Line	GM18486	STAG1	GSM1233991,GSM1233992
547	Cell_Line	GM18505	CTCF	GSM1233993,GSM1233994
548	Cell_Line	GM18505	POLR2A	GSM486455,GSM486456,GSM486457,GSM486458,GSM1164243,GSM935522
549	Cell_Line	GM18505	RELA	GSM486274,GSM486275,GSM486276,GSM486277,GSM486278,GSM935282
550	Cell_Line	GM18505	STAG1	GSM1234008,GSM1234009
551	Cell_Line	GM18507	POLR2A	GSM1164244
552	Cell_Line	GM18508	POLR2A	GSM1164245
553	Cell_Line	GM18516	POLR2A	GSM1164246
554	Cell_Line	GM18522	POLR2A	GSM1164247
555	Cell_Line	GM18526	CTCF	GSM1234010,GSM1234011
556	Cell_Line	GM18526	POLR2A	GSM486488,GSM486489,GSM486490,GSM935524
557	Cell_Line	GM18526	RELA	GSM486311,GSM486312,GSM486313,GSM935281
558	Cell_Line	GM18526	STAG1	GSM1234025,GSM1234026
559	Cell_Line	GM18951	CTCF	GSM1234027,GSM1234028
560	Cell_Line	GM18951	POLR2A	GSM486482,GSM486483,GSM486484,GSM486485,GSM935530
561	Cell_Line	GM18951	RELA	GSM486305,GSM486306,GSM486307,GSM486308,GSM935531
562	Cell_Line	GM18951	STAG1	GSM1234042,GSM1234043
563	Cell_Line	GM19099	CTCF	GSM1234044,GSM1234045
564	Cell_Line	GM19099	POLR2A	GSM486461,GSM486462,GSM486463,GSM935323
565	Cell_Line	GM19099	RELA	GSM486281,GSM486282,GSM486283,GSM935273
566	Cell_Line	GM19099	STAG1	GSM1234059,GSM1234060
567	Cell_Line	GM19141	POLR2A	GSM1164248
568	Cell_Line	GM19193	CTCF	GSM1234061,GSM1234062
569	Cell_Line	GM19193	POLR2A	GSM486449,GSM486450,GSM486451,GSM486452,GSM1164249,GSM935325
570	Cell_Line	GM19193	RELA	GSM486269,GSM486270,GSM486271,GSM935279
571	Cell_Line	GM19193	STAG1	GSM1234076,GSM1234077
572	Cell_Line	GM19204	POLR2A	GSM1164250
573	Cell_Line	GM19238	CTCF	GSM489299,GSM489300,GSM822278,GSM1234078,GSM1234079
574	Cell_Line	GM19238	POLR2A	GSM1164251
575	Cell_Line	GM19238	STAG1	GSM1234097,GSM1234098
576	Cell_Line	GM19239	CTCF	GSM489301,GSM489302,GSM822277,GSM1234099,GSM1234100
577	Cell_Line	GM19239	POLR2A	GSM1164252
578	Cell_Line	GM19239	STAG1	GSM1234119,GSM1234120
579	Cell_Line	GM19240	CTCF	GSM489297,GSM489298,GSM822276,GSM1234121,GSM1234122
580	Cell_Line	GM19240	STAG1	GSM1234142,GSM1234143
581	Cell_Line	GM20000	CTCF	GSM1006873
582	Cell_Line	GM2255	CTCF	GSM1234144,GSM1234145,GSM1234146
583	Cell_Line	GM2255	STAG1	GSM1234160,GSM1234161
584	Cell_Line	GM2588	CTCF	GSM1234162,GSM1234163,GSM1234164
585	Cell_Line	GM2588	STAG1	GSM1234178,GSM1234179
586	Cell_Line	GM2610	CTCF	GSM1234180,GSM1234181,GSM1234182
587	Cell_Line	GM2610	STAG1	GSM1234196,GSM1234197
588	Cell_Line	GM2630	CTCF	GSM1234198,GSM1234199,GSM1234200
589	Cell_Line	GM2630	STAG1	GSM1234214,GSM1234215
590	Cell_Line	GP5d	CTCF	GSM1240813,GSM1240827
591	Cell_Line	GP5d	HNF4A	GSM1240815,GSM1240829
592	Cell_Line	GP5d	JUND	GSM1240819,GSM1240833
593	Cell_Line	GP5d	KLF5	GSM1240820,GSM1240834
594	Cell_Line	GP5d	MYC	GSM1240821,GSM1240835
595	Cell_Line	GP5d	NIPBL	GSM1240822,GSM1240836
596	Cell_Line	GP5d	RAD21	GSM1240823,GSM1240837
597	Cell_Line	GP5d	REST	GSM1240824,GSM1240838
598	Cell_Line	GP5d	RFX2	GSM1240825,GSM1240839
599	Cell_Line	GP5d	SMC3	GSM1240826,GSM1240840
600	Cell_Line	GRANTA-519	SOX11	GSM1260312,GSM1260313
601	Cell_Line	H1	ATF2	GSM1010742
602	Cell_Line	H1	ATF3	GSM803512
603	Cell_Line	H1	BACH1	GSM935580
604	Cell_Line	H1	BCL11A	GSM803396,GSM803476
605	Cell_Line	H1	BRCA1	GSM935517
606	Cell_Line	H1	CEBPB	GSM935295
607	Cell_Line	H1	CHD1	GSM831025,GSM831026,GSM1003444,GSM935296
608	Cell_Line	H1	CHD2	GSM935297
609	Cell_Line	H1	CHD7	GSM831027,GSM1003473
610	Cell_Line	H1	CREB1	GSM1010896
611	Cell_Line	H1	CTBP2	GSM935463
612	Cell_Line	H1	CTCF	GSM518375,GSM624077,GSM822297,GSM646334,GSM646335,GSM733672,GSM803419,GSM1267206,GSM1267207,GSM1267208,GSM1267209,GSM1267210
613	Cell_Line	H1	CTNNB1	GSM2635678,GSM2635679
614	Cell_Line	H1	E2F6	GSM1010899
615	Cell_Line	H1	EGR1	GSM803430
616	Cell_Line	H1	EP300	GSM447587,GSM831036,GSM1003513,GSM803542
617	Cell_Line	H1	EZH2	GSM831028,GSM1003524
618	Cell_Line	H1	FAIRE	GSM748514,GSM748513
619	Cell_Line	H1	FOSL1	GSM803382
620	Cell_Line	H1	GABPA	GSM803424
621	Cell_Line	H1	GTF2F1	GSM935581
622	Cell_Line	H1	H2AZ	GSM818009,GSM881390,GSM958507,GSM1003579
623	Cell_Line	H1	HDAC2	GSM831029,GSM1003472,GSM803345
624	Cell_Line	H1	HDAC6	GSM831030,GSM1003571
625	Cell_Line	H1	HIST1H1B	GSM663759
626	Cell_Line	H1	JUN	GSM935614
627	Cell_Line	H1	JUND	GSM935434,GSM803529
628	Cell_Line	H1	KDM4A	GSM831035,GSM1003479
629	Cell_Line	H1	KDM5A	GSM831031,GSM831032,GSM1003446
630	Cell_Line	H1	KDM5B	GSM831033,GSM1003457
631	Cell_Line	H1	KDM5C	GSM831034
632	Cell_Line	H1	KLF4	GSM447584
633	Cell_Line	H1	MAFK	GSM935292
634	Cell_Line	H1	MAX	GSM935348,GSM1010898
635	Cell_Line	H1	MXI1	GSM935293
636	Cell_Line	H1	MYC	GSM447585,GSM748531,GSM822274,GSM935509
637	Cell_Line	H1	NANOG	GSM518374,GSM456571,GSM456572,GSM803437
638	Cell_Line	H1	NRF1	GSM935308
639	Cell_Line	H1	PHF8	GSM831037,GSM1003509
640	Cell_Line	H1	POLR2A	GSM748532,GSM822300,GSM1008649,GSM803484,GSM803366,GSM1010803,GSM1503827
641	Cell_Line	H1	POU5F1	GSM447582,GSM447583,GSM803438
642	Cell_Line	H1	PRDM14	GSM563088
643	Cell_Line	H1	RAD21	GSM935379,GSM803466
644	Cell_Line	H1	RBBP5	GSM831038,GSM831039,GSM1003584
645	Cell_Line	H1	REST	GSM803365,GSM1010804
646	Cell_Line	H1	RFX5	GSM935382
647	Cell_Line	H1	RXRA	GSM803506
648	Cell_Line	H1	SAP30	GSM831040,GSM1003572
649	Cell_Line	H1	SIN3A	GSM935289,GSM803428
650	Cell_Line	H1	SIRT6	GSM831041,GSM1003451
651	Cell_Line	H1	SIX5	GSM803405
652	Cell_Line	H1	SMAD2	GSM2635692,GSM2635691
653	Cell_Line	H1	SOX2	GSM456570
654	Cell_Line	H1	SP1	GSM803377
655	Cell_Line	H1	SP2	GSM1010776
656	Cell_Line	H1	SP4	GSM1010743
657	Cell_Line	H1	SRF	GSM803425
658	Cell_Line	H1	SSU72	GSM1503826
659	Cell_Line	H1	SUZ12	GSM831042,GSM1003573,GSM935352
660	Cell_Line	H1	TAF1	GSM803450,GSM1010805
661	Cell_Line	H1	TAF7	GSM803501
662	Cell_Line	H1	TAFII	GSM447586,GSM447588
663	Cell_Line	H1	TBP	GSM935303
664	Cell_Line	H1	TCF12	GSM803427
665	Cell_Line	H1	TEAD4	GSM1010845,GSM2635693
666	Cell_Line	H1	TRIM28	GSM1399258,GSM1399265,GSM2067350
667	Cell_Line	H1	USF1	GSM803426
668	Cell_Line	H1	USF2	GSM935380
669	Cell_Line	H1	YY1	GSM803513
670	Cell_Line	H1	ZNF143	GSM935514
671	Cell_Line	H1	ZNF274	GSM1003619
672	Cell_Line	H128	ASCL1	GSM1700637
673	Cell_Line	H128	MAX	GSM894099,GSM1008618
674	Cell_Line	H128	MYC	GSM894098,GSM1008619
675	Cell_Line	H128	POLR2A	GSM894100
676	Cell_Line	H1299	HIF1A	GSM2037452
677	Cell_Line	H1299	MDM2	GSM1571277,GSM1571279
678	Cell_Line	H1299	USP7	GSM2037451
679	Cell_Line	H1975	ZEB1	GSM2857243,GSM2857242
680	Cell_Line	H2171	BRD4	GSM1038270,GSM1195567,GSM1195569
681	Cell_Line	H2171	MAX	GSM894103,GSM1008617
682	Cell_Line	H2171	MED1	GSM894081
683	Cell_Line	H2171	MYC	GSM894102,GSM1008620
684	Cell_Line	H2171	POLR2A	GSM894104,GSM1195568,GSM1195570
685	Cell_Line	H295R	REST	GSM1192175,GSM1192174
686	Cell_Line	H295R	SF1	GSM1080949,GSM1080947,GSM1080948,GSM1080950
687	Cell_Line	H3122	BRD4	GSM2359446,GSM2359444,GSM2359445,GSM2359443
688	Cell_Line	H3396	CARM1	GSM801064,GSM801065
689	Cell_Line	H3396	CREB1	GSM801049,GSM801050,GSM801051,GSM801052,GSM801053,GSM801054,GSM801055
690	Cell_Line	H3396	ESR1	GSM811208,GSM811209,GSM811210,GSM811211,GSM811212,GSM811213,GSM811214,GSM811215,GSM801056,GSM801057
691	Cell_Line	H3396	POLR2A	GSM801061,GSM801062
692	Cell_Line	H3396	RAC3	GSM801063
693	Cell_Line	H358	FXR1	GSM2101436
694	Cell_Line	H358	STAT1	GSM2752893
695	Cell_Line	H358	STAT3	GSM2752894
696	Cell_Line	H460 cells	NR0B1	GSM2383939
697	Cell_Line	H54	CTCF	GSM808772,GSM808771
698	Cell_Line	H54	MYC	GSM808773,GSM808774
699	Cell_Line	H54	POLR2A	GSM808776,GSM808775
700	Cell_Line	H9	BRD2	GSM1466837,GSM1466838
701	Cell_Line	H9	BRD3	GSM1466839,GSM1466840
702	Cell_Line	H9	BRD4	GSM1466835,GSM1466836
703	Cell_Line	H9	EOMES	GSM640691
704	Cell_Line	H9	EP300	GSM602291
705	Cell_Line	H9	EZH2	GSM327665,GSM2029369
706	Cell_Line	H9	FAIRE	GSM602298
707	Cell_Line	H9	FOXH1	GSM727589,GSM727564
708	Cell_Line	H9	FOXP1	GSM768311,GSM768310
709	Cell_Line	H9	GATA3	GSM2817659
710	Cell_Line	H9	H2AZ	GSM807391
711	Cell_Line	H9	MYOG	GSM2629527
712	Cell_Line	H9	NANOG	GSM2648931
713	Cell_Line	H9	NELFE	GSM1483190,GSM1483191
714	Cell_Line	H9	POLR2A	GSM1466841,GSM1466842
715	Cell_Line	H9	POU5F1	GSM545202,GSM545203,GSM545204,GSM2648933
716	Cell_Line	H9	RNF2	GSM327666
717	Cell_Line	H9	SMAD2	GSM761755,GSM761756,GSM761757,GSM761758
718	Cell_Line	H9	SMAD2/3	GSM727584,GSM727583,GSM727558,GSM727557
719	Cell_Line	H9	SMAD3	GSM727585,GSM727559
720	Cell_Line	H9	SMAD4	GSM727586,GSM727561
721	Cell_Line	H9	SMARCA4	GSM602297
722	Cell_Line	H9	SOX2	GSM1139041
723	Cell_Line	H9	T	GSM1483192,GSM1483193
724	Cell_Line	H9	TFAP2A	GSM2817676,GSM2817672,GSM2817671
725	Cell_Line	H9	TFAP2C	GSM2817674,GSM2817670
726	Cell_Line	H9	TP53	GSM981235,GSM981236,GSM981237
727	Cell_Line	H929	IRF4	GSM1370283
728	Cell_Line	H929	SPI1	GSM1370284
729	Cell_Line	H929	SPIB	GSM1370285
730	Cell_Line	HA-sp	CTCF	GSM1022668,GSM749696
731	Cell_Line	HaCaT	TP63	GSM1489263,GSM1489262,GSM1489261,GSM1489260
732	Cell_Line	HAP-1	ATF4	GSM1697346,GSM1697347,GSM1697348
733	Cell_Line	HAP-1	CTCF	GSM2493881,GSM2493880,GSM2493879,GSM2493878
734	Cell_Line	HAP-1	POLR2A	GSM1872287
735	Cell_Line	HAP-1	SMC1A	GSM2493885,GSM2493884,GSM2493883,GSM2493882
736	Cell_Line	HBL1	POU2F2	GSM2095819,GSM2095818
737	Cell_Line	HCC1143	STAT3	GSM2278010
738	Cell_Line	HCC1395	BRD4	GSM1842698,GSM1842697
739	Cell_Line	HCC1428	ESR1	GSM675074
740	Cell_Line	HCC1806	BRD4	GSM2330577,GSM2330576,GSM2330575,GSM2330574
741	Cell_Line	HCC1954	NRF1	GSM1891658,GSM1891659
742	Cell_Line	HCC1954	POLR2A	GSM2066440,GSM2066439
743	Cell_Line	HCC2157	KDM5B	GSM1122671
744	Cell_Line	HCC4018	ASCL1	GSM1499405,GSM1499406,GSM1499407
745	Cell_Line	HCC70	STAT3	GSM2278004,GSM2278005
746	Cell_Line	HCC70	TP53	GSM1429756
747	Cell_Line	HCC827	JUN	GSM2516998,GSM2517000
748	Cell_Line	HCC95	SOX2	GSM1139038
749	Cell_Line	HCC95	TP63	GSM1139039
750	Cell_Line	HCE-T	OVOL2	GSM1867063
751	Cell_Line	HCT-116	AFF4	GSM749823,GSM749819,GSM1162745,GSM1727069,GSM1727070,GSM1727071,GSM1727072
752	Cell_Line	HCT-116	ARID1A	GSM2719767,GSM2719766,GSM2719738,GSM2719736,GSM2719737
753	Cell_Line	HCT-116	ATF3	GSM1010757,GSM1917774,GSM1917771,GSM1917770
754	Cell_Line	HCT-116	BANP	GSM1716500,GSM1716498
755	Cell_Line	HCT-116	BRD4	GSM1890732,GSM2058674,GSM2058673,GSM2058665,GSM2058664
756	Cell_Line	HCT-116	CBX3	GSM699727,GSM699729,GSM699734,GSM699735,GSM898224,GSM898225,GSM1010758
757	Cell_Line	HCT-116	CDK9	GSM1727073,GSM1727074,GSM1866698
758	Cell_Line	HCT-116	CEBPB	GSM1010852
759	Cell_Line	HCT-116	CNOT3	GSM1617391
760	Cell_Line	HCT-116	CTCF	GSM1224649,GSM1224650,GSM1224651,GSM1224652,GSM1224653,GSM1224654,GSM1224655,GSM1022652,GSM1022651,GSM1010903,GSM2439226,GSM2809616,GSM2809615,GSM2809614,GSM2809613
761	Cell_Line	HCT-116	EGR1	GSM1010846
762	Cell_Line	HCT-116	ELF1	GSM1010765
763	Cell_Line	HCT-116	ELL	GSM1162746
764	Cell_Line	HCT-116	ELL2	GSM749822,GSM749818,GSM1727075,GSM1727076,GSM1727077,GSM1727078
765	Cell_Line	HCT-116	EP300	GSM1240110
766	Cell_Line	HCT-116	EZH2	GSM1575431,GSM969796
767	Cell_Line	HCT-116	FOSL1	GSM1010756
768	Cell_Line	HCT-116	H2AZ	GSM2809636,GSM2702725,GSM2702724,GSM2702723,GSM2702722,GSM2702721,GSM2702720,GSM2809635
769	Cell_Line	HCT-116	HEXIM1	GSM1866697
770	Cell_Line	HCT-116	HNF4A	GSM1535696,GSM1535701,GSM1535702,GSM1535709,GSM1535710
771	Cell_Line	HCT-116	HSF1	GSM1382049,GSM1382050,GSM1382052,GSM1382054,GSM1382055,GSM1382057
772	Cell_Line	HCT-116	ICE1	GSM1162754,GSM1162747,GSM1162751
773	Cell_Line	HCT-116	ICE2	GSM1162748
774	Cell_Line	HCT-116	JUND	GSM1010847
775	Cell_Line	HCT-116	KAT2B	GSM2465928
776	Cell_Line	HCT-116	KDM3B	GSM1847179,GSM1847178
777	Cell_Line	HCT-116	KMT2B	GSM1240109
778	Cell_Line	HCT-116	LARP7	GSM1866696
779	Cell_Line	HCT-116	LEO1	GSM1727091
780	Cell_Line	HCT-116	MAX	GSM1010904
781	Cell_Line	HCT-116	MCM2	GSM2474865
782	Cell_Line	HCT-116	MECP2	GSM1154509,GSM1154510
783	Cell_Line	HCT-116	MTA2	GSM969795
784	Cell_Line	HCT-116	MYC	GSM2065885,GSM2065884,GSM2065883,GSM2065882,GSM2065881,GSM2065880,GSM2576763
785	Cell_Line	HCT-116	NIPBL	GSM2809638,GSM2809637
786	Cell_Line	HCT-116	NR0B2	GSM1727090
787	Cell_Line	HCT-116	PAF1	GSM1727094,GSM1727095,GSM1727096,GSM1727097,GSM1727098,GSM1727099,GSM1727106,GSM2769055,GSM2571035,GSM2571034,GSM2571033
788	Cell_Line	HCT-116	PHIP	GSM2711384,GSM2711381,GSM2711380,GSM2711383,GSM2711382,GSM2711378,GSM2711379,GSM2711377
789	Cell_Line	HCT-116	POLR2A	GSM749821,GSM749817,GSM833286,GSM832460,GSM832461,GSM970210,GSM1154513,GSM1162752,GSM1162755,GSM935426,GSM803474,GSM1465032,GSM1465033,GSM1465034,GSM1727092,GSM1727093,GSM1727100,GSM1727101,GSM1727102,GSM1727103,GSM1727104,GSM1727105,GSM1727107,GSM1727108,GSM1727109,GSM1727110,GSM1866693,GSM1866694,GSM2058672,GSM2058671,GSM2058663,GSM2058662,GSM2305579,GSM2305578,GSM2305577,GSM2305576,GSM2305575,…
790	Cell_Line	HCT-116	RAD21	GSM1010848,GSM2297331,GSM2297330,GSM2297329,GSM2297328,GSM2809609,GSM2809610
791	Cell_Line	HCT-116	REST	GSM1010869
792	Cell_Line	HCT-116	SIN3A	GSM1010905
793	Cell_Line	HCT-116	SIRT1	GSM2474864
794	Cell_Line	HCT-116	SMARCA4	GSM1835991,GSM1835989
795	Cell_Line	HCT-116	SMARCC1	GSM1835992,GSM1835990
796	Cell_Line	HCT-116	SMC1A	GSM2809612,GSM2809611
797	Cell_Line	HCT-116	SP1	GSM855444,GSM855445,GSM855447,GSM855448,GSM855449,GSM1010902,GSM2065879,GSM2065878,GSM2065877,GSM2065876,GSM2065875,GSM2065874
798	Cell_Line	HCT-116	SRF	GSM1010851
799	Cell_Line	HCT-116	TCF4	GSM1535697,GSM1535698,GSM1535699,GSM1535700,GSM1535703,GSM1535704,GSM1535705,GSM1535706
800	Cell_Line	HCT-116	TCF7L1	GSM2065903,GSM2065902,GSM2065901,GSM2065888,GSM2065887,GSM2065886
801	Cell_Line	HCT-116	TCF7L2	GSM782123
802	Cell_Line	HCT-116	TEAD4	GSM1010772
803	Cell_Line	HCT-116	TERT	GSM2044819
804	Cell_Line	HCT-116	TET2	GSM1152879
805	Cell_Line	HCT-116	TOP1	GSM2058676,GSM2058675,GSM2058667,GSM2058666
806	Cell_Line	HCT-116	TP53	GSM1412743,GSM1412744,GSM1417250,GSM1468849,GSM1468850,GSM1917773,GSM1917772,GSM2296272,GSM2296271
807	Cell_Line	HCT-116	TRIM28	GSM1866695
808	Cell_Line	HCT-116	USF1	GSM1010836
809	Cell_Line	HCT-116	USP49	GSM1165982,GSM1165983
810	Cell_Line	HCT-116	YY1	GSM803354
811	Cell_Line	HCT-116	ZBTB33	GSM803458
812	Cell_Line	HCT-116	ZC3H8	GSM1162749
813	Cell_Line	HCT-116	ZFX	GSM2741773,GSM2741772
814	Cell_Line	HCT-15	BRD4	GSM1890744
815	Cell_Line	HCT-15	HSF1	GSM951876,GSM951877
816	Cell_Line	HEK	SETBP1	GSM2300424,GSM2300425
817	Cell_Line	HEK293	AEBP2	ENCSR769JRS_1,ENCSR769JRS_2
818	Cell_Line	HEK293	AR	GSM1308228,GSM1308229,GSM1308230,GSM1308231,GSM1308232,GSM1308233
819	Cell_Line	HEK293	ASXL1	GSM1250374
820	Cell_Line	HEK293	ATF2	ENCSR217HTK_1,ENCSR217HTK_2
821	Cell_Line	HEK293	BAHD1	GSM1290241,GSM1290243,GSM1290244
822	Cell_Line	HEK293	BCL11A	ENCSR021DJC_1,ENCSR021DJC_2
823	Cell_Line	HEK293	BCL11B	ENCSR770PQN_1,ENCSR770PQN_2
824	Cell_Line	HEK293	BRD2	GSM971946
825	Cell_Line	HEK293	BRD3	GSM971947
826	Cell_Line	HEK293	BRD4	GSM971948
827	Cell_Line	HEK293	CBX1	GSM971950
828	Cell_Line	HEK293	CBX5	GSM971949
829	Cell_Line	HEK293	CREBBP	GSM1239073,GSM1239074
830	Cell_Line	HEK293	CTCF	GSM749668,GSM749687,GSM1910998,ENCSR617IFZ_1,ENCSR617IFZ_2,GSM2026786,GSM2026784,GSM2026785,GSM2026782,GSM2026783,GSM2026780,GSM2026781
831	Cell_Line	HEK293	DCP1A	GSM891243
832	Cell_Line	HEK293	DDX21	GSM1369392,GSM1446086,GSM1446087
833	Cell_Line	HEK293	DICER1	GSM1366345
834	Cell_Line	HEK293	EGR2	ENCSR919CZU_1,ENCSR919CZU_2,GSM2026759,GSM2026760
835	Cell_Line	HEK293	EGR3	GSM2026802
836	Cell_Line	HEK293	ELK4	GSM700361,GSM700360,GSM935590
837	Cell_Line	HEK293	EP300	GSM1239069,GSM1239070
838	Cell_Line	HEK293	EWSR1	GSM1895986
839	Cell_Line	HEK293	F2RL1	GSM1416527
840	Cell_Line	HEK293	FEZF1	ENCSR827NWO_1,ENCSR827NWO_2,GSM2026739
841	Cell_Line	HEK293	FOXK1	GSM1250375
842	Cell_Line	HEK293	FOXM1	GSM1464011,GSM1464012,GSM1464013,GSM1464014,GSM1464016,GSM1464017,GSM1464019,GSM1464020,GSM1464021,GSM1464022,GSM1464023,GSM1464024
843	Cell_Line	HEK293	FUS	GSM1895985
844	Cell_Line	HEK293	GFI1B	ENCSR445PDR_1,ENCSR445PDR_2
845	Cell_Line	HEK293	GLI4	ENCSR211PZO_1,ENCSR211PZO_2,GSM2026758
846	Cell_Line	HEK293	GLIS1	ENCSR482BBZ_1,ENCSR482BBZ_2,GSM2026832
847	Cell_Line	HEK293	GLIS2	ENCSR535DIA_1,ENCSR535DIA_2
848	Cell_Line	HEK293	GTF3A	GSM2026844
849	Cell_Line	HEK293	HIC1	ENCSR803GYT_1,ENCSR803GYT_2
850	Cell_Line	HEK293	IKZF2	ENCSR803JLV_1,ENCSR803JLV_2
851	Cell_Line	HEK293	INSM2	ENCSR382GSF_1,ENCSR382GSF_2
852	Cell_Line	HEK293	IRAK1	GSM2373678,GSM2373676
853	Cell_Line	HEK293	KLF1	ENCSR859BMR_1,ENCSR859BMR_2,GSM2026804
854	Cell_Line	HEK293	KLF12	GSM2026901
855	Cell_Line	HEK293	KLF15	GSM2026886,GSM2026885,GSM2026884
856	Cell_Line	HEK293	KLF17	ENCSR065WUF_1,ENCSR065WUF_2
857	Cell_Line	HEK293	KLF7	ENCSR604VWJ_1,ENCSR604VWJ_2,GSM2026749
858	Cell_Line	HEK293	KLF8	ENCSR635NOQ_1,ENCSR635NOQ_2
859	Cell_Line	HEK293	KLF9	ENCSR076EZB_1,ENCSR076EZB_2
860	Cell_Line	HEK293	MAZ	ENCSR290SSQ_1,ENCSR290SSQ_2,GSM2026792
861	Cell_Line	HEK293	MYC	GSM1493018,GSM1493019,GSM1493021,GSM1493022,GSM1493023,GSM1493024
862	Cell_Line	HEK293	MYNN	ENCSR707BNG_1,ENCSR707BNG_2,GSM2026878
863	Cell_Line	HEK293	MZF1	GSM2026778
864	Cell_Line	HEK293	NCAPH2	GSM2571788,GSM2571785,GSM2571787,GSM2571786
865	Cell_Line	HEK293	NR3C1	GSM1176698,GSM1176699,GSM1176700,GSM1176701,GSM1176702
866	Cell_Line	HEK293	OGT	GSM1250376
867	Cell_Line	HEK293	OSR2	ENCSR324LTM_1,ENCSR324LTM_2,GSM2026829
868	Cell_Line	HEK293	OVOL3	ENCSR768LIO_1,ENCSR768LIO_2
869	Cell_Line	HEK293	PATZ1	ENCSR966ULI_1,ENCSR966ULI_2,GSM2026872
870	Cell_Line	HEK293	PHIP	GSM2711406,GSM2711407
871	Cell_Line	HEK293	POLR2A	GSM301567,GSM301566,GSM891244,GSM891242,GSM935534,GSM1192069,GSM1192071,GSM1192073,GSM1192076,GSM1192077,GSM1820477,GSM1820478,GSM1820479,GSM1820483,GSM1820484,GSM1820485,GSM1872288,GSM1872289,GSM1872290,GSM1872291,GSM1872292,GSM1872293,GSM2601547,GSM2579077,GSM2579076,GSM2579075,GSM2579074,GSM2579073,GSM2579072,GSM2579071,GSM2579070,GSM2579069,GSM2579068,GSM2579067,GSM2579066,GSM2579065,GSM25790…
872	Cell_Line	HEK293	PRDM1	ENCSR098YLE_1,ENCSR098YLE_2,GSM2026748
873	Cell_Line	HEK293	PRDM10	ENCSR223TAV_1,ENCSR223TAV_2
874	Cell_Line	HEK293	PRDM12	ENCSR760AAY_1,ENCSR760AAY_2
875	Cell_Line	HEK293	PRDM2	ENCSR714LYA_1,ENCSR714LYA_2
876	Cell_Line	HEK293	PRDM6	GSM2026879
877	Cell_Line	HEK293	REST	ENCSR896UBV_1,ENCSR896UBV_2
878	Cell_Line	HEK293	SCRT1	ENCSR605MGM_1,ENCSR605MGM_2,GSM2026863
879	Cell_Line	HEK293	SCRT2	ENCSR338DGO_1,ENCSR338DGO_2
880	Cell_Line	HEK293	SMN1	GSM1892295,GSM1892296
881	Cell_Line	HEK293	SNAI1	GSM2026751,GSM2026750,GSM2026752
882	Cell_Line	HEK293	SP1	GSM2026753
883	Cell_Line	HEK293	SP2	ENCSR807LQP_1,ENCSR807LQP_2,GSM2026796
884	Cell_Line	HEK293	SP3	ENCSR141PZA_1,ENCSR141PZA_2
885	Cell_Line	HEK293	SP4	GSM2026799,GSM2026798,GSM2026797
886	Cell_Line	HEK293	SP7	ENCSR468IJT_1,ENCSR468IJT_2
887	Cell_Line	HEK293	SUMO2	GSM1176704,GSM1176705,GSM1176706,GSM1176707
888	Cell_Line	HEK293	TAF15	GSM1895987
889	Cell_Line	HEK293	TCF7L2	GSM782124
890	Cell_Line	HEK293	TRIM28	GSM700357,GSM700356,GSM700355,GSM700354,GSM700353,GSM700359,GSM700358,GSM935592
891	Cell_Line	HEK293	TSHZ1	ENCSR217WRC_1,ENCSR217WRC_2
892	Cell_Line	HEK293	TTF2	GSM891239
893	Cell_Line	HEK293	WDR5	GSM1493026,GSM1493028,GSM1493030
894	Cell_Line	HEK293	WT1	ENCSR966PJJ_1,ENCSR966PJJ_2
895	Cell_Line	HEK293	XRN2	GSM891241,GSM891240,GSM1872294,GSM1872295,GSM1872296,GSM1872297,GSM1872298,GSM1872299,GSM1872300
896	Cell_Line	HEK293	YBX1	GSM1151769
897	Cell_Line	HEK293	YY1	GSM2026777,GSM2026776,GSM2026775
898	Cell_Line	HEK293	ZBTB1	ENCSR927UJQ_1,ENCSR927UJQ_2
899	Cell_Line	HEK293	ZBTB11	ENCSR882ZTS_1,ENCSR882ZTS_2
900	Cell_Line	HEK293	ZBTB12	GSM2026898,GSM2026892,GSM2026893,GSM2026896,GSM2026899
901	Cell_Line	HEK293	ZBTB14	GSM2026745
902	Cell_Line	HEK293	ZBTB17	ENCSR631WAA_1,ENCSR631WAA_2
903	Cell_Line	HEK293	ZBTB18	GSM2026861
904	Cell_Line	HEK293	ZBTB26	GSM2026873,GSM2026874
905	Cell_Line	HEK293	ZBTB33	ENCSR541PDV_1,ENCSR541PDV_2
906	Cell_Line	HEK293	ZBTB42	GSM2026742
907	Cell_Line	HEK293	ZBTB48	GSM2026757
908	Cell_Line	HEK293	ZBTB49	ENCSR924GRG_1,ENCSR924GRG_2
909	Cell_Line	HEK293	ZBTB6	GSM2026807,GSM2026806,GSM2026808
910	Cell_Line	HEK293	ZBTB7A	ENCSR773REP_1,ENCSR773REP_2
911	Cell_Line	HEK293	ZBTB8A	ENCSR481FEC_1,ENCSR481FEC_2
912	Cell_Line	HEK293	ZEB1	ENCSR909HMT_1,ENCSR909HMT_2
913	Cell_Line	HEK293	ZEB2	ENCSR417VWF_1,ENCSR417VWF_2
914	Cell_Line	HEK293	ZFP2	ENCSR413ABE_1,ENCSR413ABE_2
915	Cell_Line	HEK293	ZFP28	GSM2026836,GSM2026837
916	Cell_Line	HEK293	ZFP3	ENCSR134QIE_1,ENCSR134QIE_2
917	Cell_Line	HEK293	ZFP37	ENCSR365GRX_1,ENCSR365GRX_2
918	Cell_Line	HEK293	ZFP41	ENCSR348ONY_1,ENCSR348ONY_2
919	Cell_Line	HEK293	ZFP42	GSM2026849,GSM2026848
920	Cell_Line	HEK293	ZFP64	ENCSR592KSP_1,ENCSR592KSP_2,GSM2026875,GSM2026876,GSM2026877
921	Cell_Line	HEK293	ZFP69B	ENCSR381VYR_1,ENCSR381VYR_2
922	Cell_Line	HEK293	ZFP82	GSM2026828
923	Cell_Line	HEK293	ZIM3	GSM2026853
924	Cell_Line	HEK293	ZMYND8	GSM2322595,GSM2322594,GSM2171413,GSM2171412
925	Cell_Line	HEK293	ZNF101	ENCSR462FWS_1,ENCSR462FWS_2
926	Cell_Line	HEK293	ZNF121	ENCSR224QDY_1,ENCSR224QDY_2,GSM2026793,GSM2026794
927	Cell_Line	HEK293	ZNF134	GSM2026791
928	Cell_Line	HEK293	ZNF136	GSM2026789
929	Cell_Line	HEK293	ZNF138	ENCSR551KAP_1,ENCSR551KAP_2
930	Cell_Line	HEK293	ZNF140	ENCSR464KFG_1,ENCSR464KFG_2,GSM2026790
931	Cell_Line	HEK293	ZNF146	ENCSR689YFA_1,ENCSR689YFA_2,GSM2026805
932	Cell_Line	HEK293	ZNF16	ENCSR093HXE_1,ENCSR093HXE_2
933	Cell_Line	HEK293	ZNF175	ENCSR103GAK_1,ENCSR103GAK_2,GSM2026900
934	Cell_Line	HEK293	ZNF18	ENCSR977HTH_1,ENCSR977HTH_2,GSM2026764
935	Cell_Line	HEK293	ZNF184	GSM2026862
936	Cell_Line	HEK293	ZNF2	ENCSR011CKE_1,ENCSR011CKE_2
937	Cell_Line	HEK293	ZNF202	ENCSR996FYT_1,ENCSR996FYT_2
938	Cell_Line	HEK293	ZNF214	GSM2026887
939	Cell_Line	HEK293	ZNF22	GSM2026768,GSM2026769,GSM2026765,GSM2026766,GSM2026767
940	Cell_Line	HEK293	ZNF224	GSM2026883,GSM1906627
941	Cell_Line	HEK293	ZNF239	ENCSR440COG_1,ENCSR440COG_2
942	Cell_Line	HEK293	ZNF24	ENCSR984MDV_1,ENCSR984MDV_2
943	Cell_Line	HEK293	ZNF250	GSM2026762
944	Cell_Line	HEK293	ZNF257	GSM2026890,GSM2026889
945	Cell_Line	HEK293	ZNF260	GSM2026812
946	Cell_Line	HEK293	ZNF263	GSM2026743
947	Cell_Line	HEK293	ZNF264	ENCSR519HKW_1,ENCSR519HKW_2,GSM2026744
948	Cell_Line	HEK293	ZNF280A	GSM2026795
949	Cell_Line	HEK293	ZNF280D	ENCSR451CYX_1,ENCSR451CYX_2
950	Cell_Line	HEK293	ZNF281	GSM2026891
951	Cell_Line	HEK293	ZNF292	ENCSR228PGT_1,ENCSR228PGT_2
952	Cell_Line	HEK293	ZNF30	GSM2026773,GSM2026772,GSM2026771
953	Cell_Line	HEK293	ZNF317	GSM2026854,GSM2026855
954	Cell_Line	HEK293	ZNF320	GSM2026740,GSM2026741
955	Cell_Line	HEK293	ZNF322	GSM2026819
956	Cell_Line	HEK293	ZNF324	ENCSR768HOH_1,ENCSR768HOH_2,GSM2026747
957	Cell_Line	HEK293	ZNF329	GSM2026823
958	Cell_Line	HEK293	ZNF331	GSM2026881,GSM2026880
959	Cell_Line	HEK293	ZNF335	ENCSR328SUD_1,ENCSR328SUD_2
960	Cell_Line	HEK293	ZNF33A	GSM2026801
961	Cell_Line	HEK293	ZNF34	GSM2026827
962	Cell_Line	HEK293	ZNF341	ENCSR185FOY_1,ENCSR185FOY_2,GSM2026864
963	Cell_Line	HEK293	ZNF346	ENCSR162MTR_1,ENCSR162MTR_2
964	Cell_Line	HEK293	ZNF35	GSM2026761
965	Cell_Line	HEK293	ZNF350	GSM2026867,GSM2026866
966	Cell_Line	HEK293	ZNF354A	GSM2026746
967	Cell_Line	HEK293	ZNF354C	ENCSR289NSN_1,ENCSR289NSN_2
968	Cell_Line	HEK293	ZNF362	ENCSR715QNO_1,ENCSR715QNO_2
969	Cell_Line	HEK293	ZNF366	ENCSR106EBH_1,ENCSR106EBH_2
970	Cell_Line	HEK293	ZNF37A	GSM2026770
971	Cell_Line	HEK293	ZNF382	ENCSR862QUL_1,ENCSR862QUL_2,GSM2026858,GSM2026859,GSM2026856,GSM2026857,GSM2026860
972	Cell_Line	HEK293	ZNF384	GSM2026843
973	Cell_Line	HEK293	ZNF391	ENCSR210MET_1,ENCSR210MET_2
974	Cell_Line	HEK293	ZNF394	ENCSR125DNC_1,ENCSR125DNC_2,GSM2026813
975	Cell_Line	HEK293	ZNF41	GSM2026788,GSM2026787
976	Cell_Line	HEK293	ZNF414	ENCSR517GAU_1,ENCSR517GAU_2
977	Cell_Line	HEK293	ZNF418	GSM2026842
978	Cell_Line	HEK293	ZNF419	GSM2026846
979	Cell_Line	HEK293	ZNF423	ENCSR477OJI_1,ENCSR477OJI_2
980	Cell_Line	HEK293	ZNF436	GSM2026865
981	Cell_Line	HEK293	ZNF438	ENCSR559SSU_1,ENCSR559SSU_2
982	Cell_Line	HEK293	ZNF449	GSM2026818
983	Cell_Line	HEK293	ZNF454	GSM2026831
984	Cell_Line	HEK293	ZNF467	GSM2026821
985	Cell_Line	HEK293	ZNF48	ENCSR517DDU_1,ENCSR517DDU_2
986	Cell_Line	HEK293	ZNF488	ENCSR363XBR_1,ENCSR363XBR_2
987	Cell_Line	HEK293	ZNF490	GSM2026888
988	Cell_Line	HEK293	ZNF501	ENCSR461ZJT_1,ENCSR461ZJT_2
989	Cell_Line	HEK293	ZNF502	GSM2026840,GSM2026839
990	Cell_Line	HEK293	ZNF513	GSM2026830
991	Cell_Line	HEK293	ZNF518A	ENCSR159GFL_1,ENCSR159GFL_2
992	Cell_Line	HEK293	ZNF528	GSM2026810,GSM2026811,GSM2026809
993	Cell_Line	HEK293	ZNF547	ENCSR909TSW_1,ENCSR909TSW_2,GSM2026824
994	Cell_Line	HEK293	ZNF549	GSM2026817
995	Cell_Line	HEK293	ZNF554	GSM2026822
996	Cell_Line	HEK293	ZNF558	ENCSR447ZTA_1,ENCSR447ZTA_2
997	Cell_Line	HEK293	ZNF563	GSM2026838
998	Cell_Line	HEK293	ZNF574	GSM2026820
999	Cell_Line	HEK293	ZNF580	ENCSR668HOP_1,ENCSR668HOP_2
1000	Cell_Line	HEK293	ZNF582	GSM2026852,GSM2026851
1001	Cell_Line	HEK293	ZNF585B	ENCSR011XCI_1,ENCSR011XCI_2
1002	Cell_Line	HEK293	ZNF586	GSM2026882
1003	Cell_Line	HEK293	ZNF595	GSM2026826
1004	Cell_Line	HEK293	ZNF596	GSM2026841
1005	Cell_Line	HEK293	ZNF600	ENCSR017QBI_1,ENCSR017QBI_2
1006	Cell_Line	HEK293	ZNF610	ENCSR691TXI_1,ENCSR691TXI_2
1007	Cell_Line	HEK293	ZNF623	ENCSR022IZK_1,ENCSR022IZK_2
1008	Cell_Line	HEK293	ZNF639	ENCSR080CST_1,ENCSR080CST_2
1009	Cell_Line	HEK293	ZNF641	ENCSR578FJY_1,ENCSR578FJY_2
1010	Cell_Line	HEK293	ZNF654	ENCSR504VDV_1,ENCSR504VDV_2
1011	Cell_Line	HEK293	ZNF664	ENCSR714LZQ_1,ENCSR714LZQ_2
1012	Cell_Line	HEK293	ZNF667	GSM2026814
1013	Cell_Line	HEK293	ZNF669	GSM2026845
1014	Cell_Line	HEK293	ZNF680	ENCSR307CKC_1,ENCSR307CKC_2,GSM2026834,GSM2026835
1015	Cell_Line	HEK293	ZNF692	ENCSR418MKG_1,ENCSR418MKG_2
1016	Cell_Line	HEK293	ZNF697	ENCSR217QCK_1,ENCSR217QCK_2
1017	Cell_Line	HEK293	ZNF707	ENCSR854IPI_1,ENCSR854IPI_2
1018	Cell_Line	HEK293	ZNF708	GSM2026763
1019	Cell_Line	HEK293	ZNF71	ENCSR121EZR_1,ENCSR121EZR_2
1020	Cell_Line	HEK293	ZNF76	ENCSR072LQF_1,ENCSR072LQF_2,GSM2026779
1021	Cell_Line	HEK293	ZNF768	GSM2026871
1022	Cell_Line	HEK293	ZNF770	GSM2026815
1023	Cell_Line	HEK293	ZNF774	GSM2026816
1024	Cell_Line	HEK293	ZNF778	GSM2026850
1025	Cell_Line	HEK293	ZNF781	ENCSR777YSB_1,ENCSR777YSB_2
1026	Cell_Line	HEK293	ZNF784	GSM2026833
1027	Cell_Line	HEK293	ZNF788	ENCSR732DAQ_1,ENCSR732DAQ_2
1028	Cell_Line	HEK293	ZNF792	ENCSR679STZ_1,ENCSR679STZ_2
1029	Cell_Line	HEK293	ZNF8	ENCSR217EOY_1,ENCSR217EOY_2,GSM2026774
1030	Cell_Line	HEK293	ZNF800	ENCSR866WLH_1,ENCSR866WLH_2
1031	Cell_Line	HEK293	ZNF816	GSM2026803
1032	Cell_Line	HEK293	ZNF837	ENCSR711UOA_1,ENCSR711UOA_2
1033	Cell_Line	HEK293	ZNF85	GSM2026800
1034	Cell_Line	HEK293	ZSCAN16	ENCSR864VJE_1,ENCSR864VJE_2,GSM2026868,GSM2026870,GSM2026869
1035	Cell_Line	HEK293	ZSCAN20	ENCSR767HOP_1,ENCSR767HOP_2
1036	Cell_Line	HEK293	ZSCAN22	GSM2026755,GSM2026754,GSM2026756
1037	Cell_Line	HEK293	ZSCAN23	ENCSR705ASR_1,ENCSR705ASR_2
1038	Cell_Line	HEK293	ZSCAN29	GSM2026825
1039	Cell_Line	HEK293	ZSCAN31	GSM2026847
1040	Cell_Line	HEK293	ZSCAN5A	ENCSR357QJR_1,ENCSR357QJR_2
1041	Cell_Line	HEK293	ZSCAN5B	GSM2255820,GSM2255819
1042	Cell_Line	HEK293	ZXDB	ENCSR559IOZ_1,ENCSR559IOZ_2
1043	Cell_Line	HEK293A	MEF2B	GSM1647184,GSM1647185,GSM1647186,GSM1647187,GSM1647188,GSM1647189
1044	Cell_Line	HEK293FT	EMX1	GSM1327160,GSM1327161,GSM1327162
1045	Cell_Line	HEK293FT	HOXA9	GSM1529674
1046	Cell_Line	HEK293FT	NUP98	GSM1529676
1047	Cell_Line	HEK293FT	NUP98-HOXA9	GSM1529673
1048	Cell_Line	HEK293T	AFF4	GSM841736
1049	Cell_Line	HEK293T	BMI1	GSM855011,GSM855019
1050	Cell_Line	HEK293T	BRD1	GSM1533742,GSM1533743,GSM1533744,GSM1533745
1051	Cell_Line	HEK293T	BRD4	GSM1220022,GSM1220024,GSM1249881,GSM1249882,GSM1820921,GSM1820922
1052	Cell_Line	HEK293T	C10orf12	GSM1294933,GSM1294935
1053	Cell_Line	HEK293T	C17orf96	GSM1294937,GSM1294939
1054	Cell_Line	HEK293T	CBX2	GSM855014,GSM855020
1055	Cell_Line	HEK293T	CBX4	GSM1294942
1056	Cell_Line	HEK293T	CDK9	GSM1249897,GSM1249898,GSM1249899
1057	Cell_Line	HEK293T	CTCF	GSM2777336
1058	Cell_Line	HEK293T	DNMT3A	GSM2424732
1059	Cell_Line	HEK293T	DPPA2	GSM1301133
1060	Cell_Line	HEK293T	EBNA3A	GSM1375032,GSM1375033,GSM1375034
1061	Cell_Line	HEK293T	EGFA-T1	GSM1414506,GSM1414507
1062	Cell_Line	HEK293T	EHMT2	GSM1050110,GSM1530051,GSM1644649,GSM1644650,GSM1644651,GSM1644652,GSM1644657,GSM1644658,GSM1644659,GSM1644660,GSM1644665,GSM1644666,GSM1644669,GSM1644670
1063	Cell_Line	HEK293T	EMX1	GSM1414504,GSM1414505
1064	Cell_Line	HEK293T	EP300	GSM1249890
1065	Cell_Line	HEK293T	EZH2	GSM1215133,GSM1294929,GSM1294931
1066	Cell_Line	HEK293T	FANCD2	GSM1140398,GSM1140397
1067	Cell_Line	HEK293T	GCG	GSM1050111
1068	Cell_Line	HEK293T	GPS2	GSM865742
1069	Cell_Line	HEK293T	HBG1,HBG2	GSM1375026,GSM1375027,GSM1375028,GSM1635907,GSM1635908,GSM1635909,GSM1635910,GSM1635911,GSM1635912,GSM1635913,GSM1635914,GSM1635916,GSM1635922,GSM1635923,GSM1635925
1070	Cell_Line	HEK293T	HCFC1	GSM1037511
1071	Cell_Line	HEK293T	HKR1	GSM2466445
1072	Cell_Line	HEK293T	IL1RN	GSM1375020,GSM1375021,GSM1375022,GSM1635926,GSM1635927,GSM1635928,GSM1635929,GSM1635931,GSM1635932,GSM1635933,GSM1635934,GSM1635935,GSM1635936,GSM1635942,GSM1635943,GSM1635944,GSM1635945,GSM1635947
1073	Cell_Line	HEK293T	JMJD6	GSM1249879,GSM1249880
1074	Cell_Line	HEK293T	MBD3L2	GSM1937511
1075	Cell_Line	HEK293T	MYC	GSM1054011,GSM1054009,GSM1054010
1076	Cell_Line	HEK293T	NCOR1	GSM865744,GSM865745
1077	Cell_Line	HEK293T	OGT	GSM897578,GSM1037510
1078	Cell_Line	HEK293T	PCGF1	GSM855009
1079	Cell_Line	HEK293T	PCGF2	GSM855010
1080	Cell_Line	HEK293T	PCGF5	GSM855012
1081	Cell_Line	HEK293T	PCGF6	GSM855013
1082	Cell_Line	HEK293T	PHF8	GSM520382
1083	Cell_Line	HEK293T	POLR2A	GSM301581,GSM301568,GSM844016,GSM1249891,GSM1249892,GSM1249893,GSM1249894,GSM1249895,GSM1249896,GSM1531550
1084	Cell_Line	HEK293T	POLR3G	GSM509047
1085	Cell_Line	HEK293T	PRDM9	GSM2466446
1086	Cell_Line	HEK293T	RBAK	GSM2466447
1087	Cell_Line	HEK293T	RNF2	GSM855007,GSM855017
1088	Cell_Line	HEK293T	RYBP	GSM855008,GSM855018
1089	Cell_Line	HEK293T	SMC3	GSM1081542
1090	Cell_Line	HEK293T	TALE	GSM1375023,GSM1375024,GSM1375025,GSM1375029,GSM1375030,GSM1375031,GSM1635917,GSM1635918,GSM1635919,GSM1635921,GSM1635937,GSM1635938,GSM1635939,GSM1635940
1091	Cell_Line	HEK293T	TBL1X	GSM865743
1092	Cell_Line	HEK293T	TET2	GSM897576,GSM1937510,GSM1863077,GSM1863076,GSM1863074,GSM1863073,GSM1863068,GSM1863067,GSM1863065,GSM1863064
1093	Cell_Line	HEK293T	TET3	GSM897577,GSM1018960,GSM1301134
1094	Cell_Line	HEK293T	U2AF1	GSM2559406,GSM2559407,GSM2559408,GSM2559409
1095	Cell_Line	HEK293T	UHRF2	GSM2111483
1096	Cell_Line	HEK293T	WIZ	GSM1530053
1097	Cell_Line	HEK293T	ZFP1	GSM2466449
1098	Cell_Line	HEK293T	ZFP14	GSM2466448
1099	Cell_Line	HEK293T	ZFP57	GSM2466451,GSM2466450
1100	Cell_Line	HEK293T	ZFP69	GSM2466453
1101	Cell_Line	HEK293T	ZFP69B	GSM2466452
1102	Cell_Line	HEK293T	ZFP90	GSM2466454
1103	Cell_Line	HEK293T	ZIK1	GSM2466455
1104	Cell_Line	HEK293T	ZIM2	GSM2466456
1105	Cell_Line	HEK293T	ZIM3	GSM2466457
1106	Cell_Line	HEK293T	ZKSCAN2	GSM2466458
1107	Cell_Line	HEK293T	ZKSCAN3	GSM2466461
1108	Cell_Line	HEK293T	ZKSCAN5	GSM2466463
1109	Cell_Line	HEK293T	ZNF10	GSM2466471
1110	Cell_Line	HEK293T	ZNF100	GSM2466469,GSM2466467,GSM2466465
1111	Cell_Line	HEK293T	ZNF101	GSM2466470
1112	Cell_Line	HEK293T	ZNF114	GSM2466472
1113	Cell_Line	HEK293T	ZNF12	GSM2466474
1114	Cell_Line	HEK293T	ZNF124	GSM2466473
1115	Cell_Line	HEK293T	ZNF132	GSM2466475
1116	Cell_Line	HEK293T	ZNF133	GSM2466476
1117	Cell_Line	HEK293T	ZNF135	GSM2466477
1118	Cell_Line	HEK293T	ZNF136	GSM2466478
1119	Cell_Line	HEK293T	ZNF141	GSM2466479
1120	Cell_Line	HEK293T	ZNF143	GSM959048
1121	Cell_Line	HEK293T	ZNF154	GSM2466480
1122	Cell_Line	HEK293T	ZNF157	GSM2466481
1123	Cell_Line	HEK293T	ZNF169	GSM2466483,GSM2466482
1124	Cell_Line	HEK293T	ZNF17	GSM2466484
1125	Cell_Line	HEK293T	ZNF18	GSM2466490
1126	Cell_Line	HEK293T	ZNF180	GSM2466485
1127	Cell_Line	HEK293T	ZNF181	GSM2466486
1128	Cell_Line	HEK293T	ZNF182	GSM2466487
1129	Cell_Line	HEK293T	ZNF184	GSM2466488
1130	Cell_Line	HEK293T	ZNF189	GSM2466489
1131	Cell_Line	HEK293T	ZNF19	GSM2466492
1132	Cell_Line	HEK293T	ZNF197	GSM2466491
1133	Cell_Line	HEK293T	ZNF2	GSM2466522
1134	Cell_Line	HEK293T	ZNF202	GSM2466493
1135	Cell_Line	HEK293T	ZNF205	GSM2466494
1136	Cell_Line	HEK293T	ZNF211	GSM2466496,GSM2466495
1137	Cell_Line	HEK293T	ZNF212	GSM2466497
1138	Cell_Line	HEK293T	ZNF214	GSM2466498
1139	Cell_Line	HEK293T	ZNF222	GSM2466499
1140	Cell_Line	HEK293T	ZNF223	GSM2466500
1141	Cell_Line	HEK293T	ZNF224	GSM2466501
1142	Cell_Line	HEK293T	ZNF225	GSM2466502
1143	Cell_Line	HEK293T	ZNF235	GSM2466503
1144	Cell_Line	HEK293T	ZNF248	GSM2466504
1145	Cell_Line	HEK293T	ZNF25	GSM2466507
1146	Cell_Line	HEK293T	ZNF254	GSM2466505
1147	Cell_Line	HEK293T	ZNF257	GSM2466506
1148	Cell_Line	HEK293T	ZNF26	GSM2466512
1149	Cell_Line	HEK293T	ZNF263	GSM935577,GSM2466508
1150	Cell_Line	HEK293T	ZNF264	GSM2466509
1151	Cell_Line	HEK293T	ZNF266	GSM2466510
1152	Cell_Line	HEK293T	ZNF267	GSM2466511
1153	Cell_Line	HEK293T	ZNF273	GSM2466513
1154	Cell_Line	HEK293T	ZNF274	GSM2466514
1155	Cell_Line	HEK293T	ZNF28	GSM2466521
1156	Cell_Line	HEK293T	ZNF282	GSM2466516,GSM2466515
1157	Cell_Line	HEK293T	ZNF283	GSM2466517
1158	Cell_Line	HEK293T	ZNF284	GSM2466518
1159	Cell_Line	HEK293T	ZNF285	GSM2466519
1160	Cell_Line	HEK293T	ZNF287	GSM2466520
1161	Cell_Line	HEK293T	ZNF3	GSM2466546
1162	Cell_Line	HEK293T	ZNF30	GSM2466526
1163	Cell_Line	HEK293T	ZNF300	GSM2466523
1164	Cell_Line	HEK293T	ZNF302	GSM2466524
1165	Cell_Line	HEK293T	ZNF304	GSM2466525
1166	Cell_Line	HEK293T	ZNF311	GSM2466527
1167	Cell_Line	HEK293T	ZNF317	GSM2466528
1168	Cell_Line	HEK293T	ZNF320	GSM2466529
1169	Cell_Line	HEK293T	ZNF324	GSM2466531
1170	Cell_Line	HEK293T	ZNF324B	GSM2466530
1171	Cell_Line	HEK293T	ZNF331	GSM2466532
1172	Cell_Line	HEK293T	ZNF333	GSM2466533
1173	Cell_Line	HEK293T	ZNF334	GSM2466534
1174	Cell_Line	HEK293T	ZNF337	GSM2466535
1175	Cell_Line	HEK293T	ZNF33A	GSM2466537,GSM2466536
1176	Cell_Line	HEK293T	ZNF33B	GSM2466538
1177	Cell_Line	HEK293T	ZNF343	GSM2466539
1178	Cell_Line	HEK293T	ZNF354A	GSM2466540
1179	Cell_Line	HEK293T	ZNF354B	GSM2466541
1180	Cell_Line	HEK293T	ZNF382	GSM2466543,GSM2466542
1181	Cell_Line	HEK293T	ZNF383	GSM2466544
1182	Cell_Line	HEK293T	ZNF398	GSM2466545
1183	Cell_Line	HEK293T	ZNF417	GSM2466547
1184	Cell_Line	HEK293T	ZNF418	GSM2466548
1185	Cell_Line	HEK293T	ZNF419	GSM2466550,GSM2466549
1186	Cell_Line	HEK293T	ZNF425	GSM2466551
1187	Cell_Line	HEK293T	ZNF429	GSM2466552
1188	Cell_Line	HEK293T	ZNF430	GSM2466553
1189	Cell_Line	HEK293T	ZNF431	GSM2466554
1190	Cell_Line	HEK293T	ZNF432	GSM2466555
1191	Cell_Line	HEK293T	ZNF433	GSM2466556
1192	Cell_Line	HEK293T	ZNF439	GSM2466557
1193	Cell_Line	HEK293T	ZNF44	GSM2466563
1194	Cell_Line	HEK293T	ZNF440	GSM2466558
1195	Cell_Line	HEK293T	ZNF441	GSM2466559
1196	Cell_Line	HEK293T	ZNF442	GSM2466560
1197	Cell_Line	HEK293T	ZNF445	GSM2466562
1198	Cell_Line	HEK293T	ZNF45	GSM2466565
1199	Cell_Line	HEK293T	ZNF454	GSM2466564
1200	Cell_Line	HEK293T	ZNF460	GSM2466566
1201	Cell_Line	HEK293T	ZNF468	GSM2466567
1202	Cell_Line	HEK293T	ZNF479	GSM2466568
1203	Cell_Line	HEK293T	ZNF480	GSM2466569
1204	Cell_Line	HEK293T	ZNF483	GSM2466570
1205	Cell_Line	HEK293T	ZNF484	GSM2466571
1206	Cell_Line	HEK293T	ZNF485	GSM2466572
1207	Cell_Line	HEK293T	ZNF486	GSM2466573
1208	Cell_Line	HEK293T	ZNF492	GSM2466575
1209	Cell_Line	HEK293T	ZNF496	GSM2466576
1210	Cell_Line	HEK293T	ZNF506	GSM2466577
1211	Cell_Line	HEK293T	ZNF519	GSM2466578
1212	Cell_Line	HEK293T	ZNF525	GSM2466579
1213	Cell_Line	HEK293T	ZNF527	GSM2466580
1214	Cell_Line	HEK293T	ZNF528	GSM2466581
1215	Cell_Line	HEK293T	ZNF529	GSM2466582
1216	Cell_Line	HEK293T	ZNF530	GSM2466583
1217	Cell_Line	HEK293T	ZNF534	GSM2466584
1218	Cell_Line	HEK293T	ZNF540	GSM2466585
1219	Cell_Line	HEK293T	ZNF543	GSM2466586
1220	Cell_Line	HEK293T	ZNF547	GSM2466587
1221	Cell_Line	HEK293T	ZNF548	GSM2466588
1222	Cell_Line	HEK293T	ZNF549	GSM2466590,GSM2466589
1223	Cell_Line	HEK293T	ZNF550	GSM2466591
1224	Cell_Line	HEK293T	ZNF552	GSM2466592
1225	Cell_Line	HEK293T	ZNF555	GSM2466593
1226	Cell_Line	HEK293T	ZNF557	GSM2466594
1227	Cell_Line	HEK293T	ZNF558	GSM2466595
1228	Cell_Line	HEK293T	ZNF561	GSM2466596
1229	Cell_Line	HEK293T	ZNF562	GSM2466597
1230	Cell_Line	HEK293T	ZNF564	GSM2466598
1231	Cell_Line	HEK293T	ZNF565	GSM2466599
1232	Cell_Line	HEK293T	ZNF566	GSM2466600
1233	Cell_Line	HEK293T	ZNF567	GSM2466601
1234	Cell_Line	HEK293T	ZNF570	GSM2466602
1235	Cell_Line	HEK293T	ZNF571	GSM2466603
1236	Cell_Line	HEK293T	ZNF573	GSM2466604
1237	Cell_Line	HEK293T	ZNF582	GSM2466605
1238	Cell_Line	HEK293T	ZNF584	GSM2466606
1239	Cell_Line	HEK293T	ZNF585A	GSM2466607
1240	Cell_Line	HEK293T	ZNF587	GSM2466608
1241	Cell_Line	HEK293T	ZNF605	GSM2466609
1242	Cell_Line	HEK293T	ZNF610	GSM2466610
1243	Cell_Line	HEK293T	ZNF611	GSM2466611
1244	Cell_Line	HEK293T	ZNF613	GSM2466612
1245	Cell_Line	HEK293T	ZNF614	GSM2466613
1246	Cell_Line	HEK293T	ZNF615	GSM2466614
1247	Cell_Line	HEK293T	ZNF616	GSM2466615
1248	Cell_Line	HEK293T	ZNF618	GSM2111484
1249	Cell_Line	HEK293T	ZNF619	GSM2466616
1250	Cell_Line	HEK293T	ZNF620	GSM2466617
1251	Cell_Line	HEK293T	ZNF621	GSM2466618
1252	Cell_Line	HEK293T	ZNF626	GSM2466619
1253	Cell_Line	HEK293T	ZNF627	GSM2466620
1254	Cell_Line	HEK293T	ZNF641	GSM2466621
1255	Cell_Line	HEK293T	ZNF644	GSM1530052
1256	Cell_Line	HEK293T	ZNF649	GSM2466622
1257	Cell_Line	HEK293T	ZNF662	GSM2466623
1258	Cell_Line	HEK293T	ZNF667	GSM2466624
1259	Cell_Line	HEK293T	ZNF669	GSM2466625
1260	Cell_Line	HEK293T	ZNF671	GSM2466626
1261	Cell_Line	HEK293T	ZNF674	GSM2466627
1262	Cell_Line	HEK293T	ZNF675	GSM2466628
1263	Cell_Line	HEK293T	ZNF680	GSM2466630,GSM2466629
1264	Cell_Line	HEK293T	ZNF681	GSM2466631
1265	Cell_Line	HEK293T	ZNF682	GSM2466633,GSM2466632
1266	Cell_Line	HEK293T	ZNF684	GSM2466634
1267	Cell_Line	HEK293T	ZNF69	GSM2466636
1268	Cell_Line	HEK293T	ZNF695	GSM2466635
1269	Cell_Line	HEK293T	ZNF7	GSM2466670
1270	Cell_Line	HEK293T	ZNF701	GSM2466637
1271	Cell_Line	HEK293T	ZNF705G	GSM2466638
1272	Cell_Line	HEK293T	ZNF707	GSM2466639
1273	Cell_Line	HEK293T	ZNF708	GSM2466640
1274	Cell_Line	HEK293T	ZNF714	GSM2466641
1275	Cell_Line	HEK293T	ZNF716	GSM2466642
1276	Cell_Line	HEK293T	ZNF730	GSM2466643
1277	Cell_Line	HEK293T	ZNF736	GSM2466644
1278	Cell_Line	HEK293T	ZNF737	GSM2466645
1279	Cell_Line	HEK293T	ZNF74	GSM2466647
1280	Cell_Line	HEK293T	ZNF749	GSM2466646
1281	Cell_Line	HEK293T	ZNF75D	GSM2466649,GSM2466648
1282	Cell_Line	HEK293T	ZNF764	GSM2466650
1283	Cell_Line	HEK293T	ZNF765	GSM2466651
1284	Cell_Line	HEK293T	ZNF766	GSM2466652
1285	Cell_Line	HEK293T	ZNF776	GSM2466653
1286	Cell_Line	HEK293T	ZNF777	GSM2466654
1287	Cell_Line	HEK293T	ZNF778	GSM2466655
1288	Cell_Line	HEK293T	ZNF780A	GSM2466657
1289	Cell_Line	HEK293T	ZNF782	GSM2466658
1290	Cell_Line	HEK293T	ZNF783	GSM2466659
1291	Cell_Line	HEK293T	ZNF785	GSM2466660
1292	Cell_Line	HEK293T	ZNF786	GSM2466661
1293	Cell_Line	HEK293T	ZNF789	GSM2466662
1294	Cell_Line	HEK293T	ZNF790	GSM2466663
1295	Cell_Line	HEK293T	ZNF791	GSM2466664
1296	Cell_Line	HEK293T	ZNF792	GSM2466665
1297	Cell_Line	HEK293T	ZNF793	GSM2466667,GSM2466666
1298	Cell_Line	HEK293T	ZNF799	GSM2466668
1299	Cell_Line	HEK293T	ZNF8	GSM2466683
1300	Cell_Line	HEK293T	ZNF805	GSM2466671
1301	Cell_Line	HEK293T	ZNF808	GSM2466672
1302	Cell_Line	HEK293T	ZNF81	GSM2466674
1303	Cell_Line	HEK293T	ZNF816	GSM2466673
1304	Cell_Line	HEK293T	ZNF823	GSM2466675
1305	Cell_Line	HEK293T	ZNF84	GSM2466677
1306	Cell_Line	HEK293T	ZNF846	GSM2466676
1307	Cell_Line	HEK293T	ZNF85	GSM2466678
1308	Cell_Line	HEK293T	ZNF860	GSM2466679
1309	Cell_Line	HEK293T	ZNF879	GSM2466680
1310	Cell_Line	HEK293T	ZNF880	GSM2466681
1311	Cell_Line	HEK293T	ZNF891	GSM2466682
1312	Cell_Line	HEK293T	ZNF90	GSM2466684
1313	Cell_Line	HEK293T	ZNF93	GSM2466685
1314	Cell_Line	HEK293T-Rex	AUTS2	GSM1479212
1315	Cell_Line	HEK293T-Rex	BMI1	GSM1424571,GSM1424575,GSM1424579,GSM1424583,GSM1424587,GSM1424591,GSM937861,GSM937865,GSM937869
1316	Cell_Line	HEK293T-Rex	BRD4	GSM1820961,GSM1820963,GSM1820965,GSM1820967,GSM1820969,GSM1820971,GSM1820973,GSM1820974
1317	Cell_Line	HEK293T-Rex	POLR2A	GSM1479213
1318	Cell_Line	HEK293T-Rex	SCML2	GSM1424569,GSM1424570,GSM1424573,GSM1424574,GSM1424577,GSM1424578,GSM1424581,GSM1424582,GSM1424585,GSM1424586,GSM1424589,GSM1424590,GSM937859,GSM937860,GSM937863,GSM937864,GSM937867,GSM937868
1319	Cell_Line	HeLa	AFF4	GSM1405078,GSM1405079,GSM1405080,GSM1405081,GSM1405082,GSM1405083,GSM1405084,GSM1405085
1320	Cell_Line	HeLa	ATF7IP	GSM2308950
1321	Cell_Line	HeLa	AUTS2	GSM2860172
1322	Cell_Line	HeLa	BDP1	GSM501711
1323	Cell_Line	HeLa	BRD4	GSM1249906
1324	Cell_Line	HeLa	BRF1	GSM509049
1325	Cell_Line	HeLa	BRF2	GSM509050
1326	Cell_Line	HeLa	BTAF1	GSM448026
1327	Cell_Line	HeLa	C17orf49	GSM566163,GSM566157
1328	Cell_Line	HeLa	CCDC101	GSM566162,GSM566156
1329	Cell_Line	HeLa	CDCA2	GSM2226138,GSM2226137
1330	Cell_Line	HeLa	CDK9	GSM1494446,GSM1494447
1331	Cell_Line	HeLa	CENPC	GSM1709897
1332	Cell_Line	HeLa	CENPT	GSM1709899,GSM1709898
1333	Cell_Line	HeLa	CHRM2	GSM1264165,GSM1264168,GSM1643142
1334	Cell_Line	HeLa	COIL	GSM1411619
1335	Cell_Line	HeLa	CPSF3L	GSM1405102,GSM1405103,GSM1405104,GSM1405105,GSM1405118,GSM1405119,GSM1482887
1336	Cell_Line	HeLa	CTCF	GSM325897,GSM624078,GSM2747764,GSM2747765,GSM2747766,GSM2747767
1337	Cell_Line	HeLa	DCP1A	GSM891236
1338	Cell_Line	HeLa	DDX21	GSM2371332,GSM2371333,GSM2371331
1339	Cell_Line	HeLa	DDX5	GSM593999
1340	Cell_Line	HeLa	DROSHA	GSM2060548,GSM2060547
1341	Cell_Line	HeLa	DYRK1A	GSM1556079
1342	Cell_Line	HeLa	E2F1	GSM558469
1343	Cell_Line	HeLa	E2F7	GSM810993,GSM1634923,GSM1634924
1344	Cell_Line	HeLa	EGFA-T1	GSM1414510
1345	Cell_Line	HeLa	EGFR	GSM1592491,GSM1592492
1346	Cell_Line	HeLa	ELL2	GSM1405086,GSM1405087,GSM1405088,GSM1405089,GSM1405090,GSM1405091,GSM1405092,GSM1405093
1347	Cell_Line	HeLa	EMSY	GSM1959090
1348	Cell_Line	HeLa	EMX1	GSM1414509
1349	Cell_Line	HeLa	EP300	GSM1517093,GSM1517094,GSM1517095,GSM1517096
1350	Cell_Line	HeLa	FAM208A	GSM2514485
1351	Cell_Line	HeLa	FOXK1	GSM956689,GSM956690
1352	Cell_Line	HeLa	FOXM1	GSM1259354,GSM1259355
1353	Cell_Line	HeLa	GABPA	GSM779432
1354	Cell_Line	HeLa	GAPDH	GSM448027
1355	Cell_Line	HeLa	GATAD1	GSM566161,GSM566155,GSM1959092
1356	Cell_Line	HeLa	GATAD2B	GSM2104440
1357	Cell_Line	HeLa	GLYR1	GSM566166,GSM566160
1358	Cell_Line	HeLa	GTF2B	GSM1846783,GSM1846785,GSM1846786,GSM1846787,GSM1846803,GSM1846807
1359	Cell_Line	HeLa	GTF3C1	GSM509056,GSM501712
1360	Cell_Line	HeLa	H2AFX	GSM1481678,GSM1481677,GSM1481676,GSM1481675,GSM1481674
1361	Cell_Line	HeLa	H2AZ	GSM335960,GSM335956,GSM937968
1362	Cell_Line	HeLa	HCFC1	GSM779425,GSM779426
1363	Cell_Line	HeLa	HIF1A	GSM1634922
1364	Cell_Line	HeLa	HIST1H1B	GSM2060549
1365	Cell_Line	HeLa	HJURP	GSM1598312
1366	Cell_Line	HeLa	HNRNPL	GSM838385,GSM838386
1367	Cell_Line	HeLa	HP1BP3	GSM2060551
1368	Cell_Line	HeLa	INTS11	GSM2257577,GSM2257576,GSM2257575,GSM2257578
1369	Cell_Line	HeLa	INTS3	GSM1482880
1370	Cell_Line	HeLa	JMJD6	GSM1249905
1371	Cell_Line	HeLa	LARP7	GSM2332315,GSM2332314
1372	Cell_Line	HeLa	LIN9	GSM665907,GSM665908
1373	Cell_Line	HeLa	LMNA	GSM1376179,GSM1376181,GSM2166092,GSM2166091,GSM2166090
1374	Cell_Line	HeLa	LMNB1	GSM1541019
1375	Cell_Line	HeLa	LRWD1	GSM566167
1376	Cell_Line	HeLa	MAP2K1	GSM1592501,GSM1592502
1377	Cell_Line	HeLa	MAPK1	GSM1592495,GSM1592496,GSM2257573,GSM2257574
1378	Cell_Line	HeLa	MAX	GSM1058990
1379	Cell_Line	HeLa	MBD2	GSM1006707
1380	Cell_Line	HeLa	MBD3	GSM1006708,GSM2104437,GSM2104436,GSM2104435
1381	Cell_Line	HeLa	MBOAT4	GSM1587487,GSM1587485
1382	Cell_Line	HeLa	MLLT1	GSM2365747
1383	Cell_Line	HeLa	MLLT3	GSM1477294,GSM1477295
1384	Cell_Line	HeLa	MORC2	GSM2514483,GSM2514482,GSM2514481
1385	Cell_Line	HeLa	MYBL2	GSM665909,GSM665910
1386	Cell_Line	HeLa	MYC	GSM748533,GSM748534,GSM1058989,GSM1088663,GSM2183847,GSM2183846
1387	Cell_Line	HeLa	NELFA	GSM1280296,GSM1670872,GSM1670873,GSM1670874,GSM1670875,GSM2465105,GSM2465104,GSM2465106,GSM2465103,GSM2465092,GSM2465091
1388	Cell_Line	HeLa	NELFE	GSM1482881
1389	Cell_Line	HeLa	NR2C2	GSM1126879
1390	Cell_Line	HeLa	NR2F2	GSM1126878
1391	Cell_Line	HeLa	NR3C1	GSM604663,GSM604662,GSM604653,GSM604652,GSM604651,GSM604650,GSM604649,GSM604648
1392	Cell_Line	HeLa	PHF8	GSM566165,GSM566159,GSM558470,GSM531964,GSM520381
1393	Cell_Line	HeLa	POLR2A	GSM766172,GSM766171,GSM604667,GSM604666,GSM604665,GSM604664,GSM802741,GSM802742,GSM802743,GSM802746,GSM802747,GSM748535,GSM748536,GSM938416,GSM352183,GSM352185,GSM1280297,GSM1088665,GSM1405110,GSM1405111,GSM1405112,GSM1405113,GSM1405114,GSM1405115,GSM1405116,GSM1405117,GSM1405120,GSM1405121,GSM1448891,GSM1448893,GSM1482885,GSM1482889,GSM1482891,GSM1482893,GSM1494444,GSM1494445,GSM1592485,GSM15924…
1394	Cell_Line	HeLa	POLR2B	GSM779436
1395	Cell_Line	HeLa	POLR2M	GSM802744,GSM802745
1396	Cell_Line	HeLa	POLR3A	GSM501710
1397	Cell_Line	HeLa	POLR3G	GSM509053,GSM509052
1398	Cell_Line	HeLa	POU2F1	GSM357351
1399	Cell_Line	HeLa	PWWP2A	GSM2064460,GSM2064459
1400	Cell_Line	HeLa	RELA	GSM604661,GSM604660,GSM604659,GSM604658,GSM604657,GSM604656,GSM604655,GSM604654
1401	Cell_Line	HeLa	RPA1	GSM2033106
1402	Cell_Line	HeLa	RPA2	GSM2033105,GSM2033104
1403	Cell_Line	HeLa	SETDB1	GSM2308951,GSM2514497
1404	Cell_Line	HeLa	SMARCA4	GSM601399
1405	Cell_Line	HeLa	SMARCB1	GSM601398
1406	Cell_Line	HeLa	SMARCC1	GSM601400
1407	Cell_Line	HeLa	SMARCC2	GSM601401
1408	Cell_Line	HeLa	SMC3	GSM2747760,GSM2747761,GSM2747762,GSM2747763,GSM2813847,GSM2813846,GSM2813841,GSM2813840,GSM2813843,GSM2747759,GSM2747758,GSM2747757,GSM2747756,GSM2813844,GSM2813837,GSM2813838
1409	Cell_Line	HeLa	SMC4	GSM558473
1410	Cell_Line	HeLa	SUMO1	GSM1012768,GSM1012775,GSM1012767,GSM1012764,GSM1012759,GSM1012763,GSM1012769,GSM1012771,GSM1012773,GSM1012762,GSM1012766,GSM1012765,GSM1012760,GSM1012772,GSM1012761,GSM1012770
1411	Cell_Line	HeLa	SUPT20H	GSM769220
1412	Cell_Line	HeLa	SUPT5H	GSM1280295,GSM1482882,GSM2465101,GSM2465100,GSM2465102,GSM2465099
1413	Cell_Line	HeLa	TCOF1	GSM2371334
1414	Cell_Line	HeLa	TERC	GSM820430,GSM820437,GSM820431,GSM820438
1415	Cell_Line	HeLa	TERF2	GSM1126877,GSM2500246,GSM2500245
1416	Cell_Line	HeLa	TFAM	GSM1171656,GSM1171657,GSM1171658,GSM1171659
1417	Cell_Line	HeLa	THAP1	GSM779431
1418	Cell_Line	HeLa	TRRAP	GSM566164,GSM566158
1419	Cell_Line	HeLa	TTF2	GSM891233,GSM891234
1420	Cell_Line	HeLa	XRN2	GSM891235
1421	Cell_Line	HeLa	YY1	GSM779433,GSM1708340
1422	Cell_Line	HeLa	ZBTB17	GSM1088664
1423	Cell_Line	HeLa	ZBTB48	GSM2543153,GSM2543152,GSM2543151,GSM2543150,GSM2543149,GSM2543148,GSM2543147,GSM2543146
1424	Cell_Line	HeLa	ZNF131	GSM1959091
1425	Cell_Line	HeLa	ZNF143	GSM779430
1426	Cell_Line	HeLa	ZNF274	GSM607486,GSM607485
1427	Cell_Line	HeLa-S3	BDP1	GSM935486
1428	Cell_Line	HeLa-S3	BRCA1	GSM935552
1429	Cell_Line	HeLa-S3	BRDU	GSM922794,GSM922795,GSM922793,GSM922796,GSM922792,GSM922797,GSM922798
1430	Cell_Line	HeLa-S3	BRF1	GSM935582
1431	Cell_Line	HeLa-S3	BRF2	GSM935435
1432	Cell_Line	HeLa-S3	CEBPB	GSM935553
1433	Cell_Line	HeLa-S3	CHD2	GSM935432
1434	Cell_Line	HeLa-S3	CTCF	GSM733785,GSM749729,GSM749739,GSM822285
1435	Cell_Line	HeLa-S3	DEK	ENCSR219MKK_1,ENCSR219MKK_2
1436	Cell_Line	HeLa-S3	E2F1	GSM935366,GSM935484
1437	Cell_Line	HeLa-S3	E2F4	GSM935365
1438	Cell_Line	HeLa-S3	E2F6	GSM935476
1439	Cell_Line	HeLa-S3	ELK1	GSM608163,GSM935326
1440	Cell_Line	HeLa-S3	ELK4	GSM608162,GSM608161,GSM935351
1441	Cell_Line	HeLa-S3	EP300	GSM935500
1442	Cell_Line	HeLa-S3	EZH2	GSM1003520
1443	Cell_Line	HeLa-S3	FOS	GSM935317
1444	Cell_Line	HeLa-S3	GABPA	GSM803454
1445	Cell_Line	HeLa-S3	GTF2F1	GSM935554
1446	Cell_Line	HeLa-S3	GTF3C2	GSM935342
1447	Cell_Line	HeLa-S3	H2AZ	GSM1003483
1448	Cell_Line	HeLa-S3	HCFC1	GSM1003618
1449	Cell_Line	HeLa-S3	IRF3	GSM935570
1450	Cell_Line	HeLa-S3	JUN	GSM935341
1451	Cell_Line	HeLa-S3	JUND	GSM935328
1452	Cell_Line	HeLa-S3	KAT2B	GSM935302
1453	Cell_Line	HeLa-S3	KDM1A	GSM1104352,GSM1104363,GSM1104358
1454	Cell_Line	HeLa-S3	MAFK	GSM935290
1455	Cell_Line	HeLa-S3	MAX	GSM935318,GSM935405
1456	Cell_Line	HeLa-S3	MAZ	GSM935272
1457	Cell_Line	HeLa-S3	MEPCE	GSM2913912
1458	Cell_Line	HeLa-S3	MXI1	GSM935498
1459	Cell_Line	HeLa-S3	MYC	GSM935320,GSM822286
1460	Cell_Line	HeLa-S3	NFE2L2	ENCSR707IUN_1,ENCSR707IUN_2
1461	Cell_Line	HeLa-S3	NFYA	GSM935508
1462	Cell_Line	HeLa-S3	NFYB	GSM935408
1463	Cell_Line	HeLa-S3	NR2C2	GSM608160,GSM608159,GSM935369
1464	Cell_Line	HeLa-S3	NRF1	GSM935636
1465	Cell_Line	HeLa-S3	ORC1	GSM922790
1466	Cell_Line	HeLa-S3	POLR2A	GSM320735,GSM320734,GSM866198,GSM970211,GSM1082937,GSM733759,GSM935395,GSM822273,GSM935383,GSM803533
1467	Cell_Line	HeLa-S3	POLR3A	GSM935489
1468	Cell_Line	HeLa-S3	PRDM1	GSM935555
1469	Cell_Line	HeLa-S3	RAD21	GSM935571
1470	Cell_Line	HeLa-S3	RCOR1	GSM1104364,GSM1104359,GSM1104353,GSM935578
1471	Cell_Line	HeLa-S3	REST	GSM803478
1472	Cell_Line	HeLa-S3	RFX5	GSM935560
1473	Cell_Line	HeLa-S3	SFMBT1	GSM1104362,GSM1104357,GSM1104351
1474	Cell_Line	HeLa-S3	SMARCA4	GSM935511
1475	Cell_Line	HeLa-S3	SMARCB1	GSM935635
1476	Cell_Line	HeLa-S3	SMARCC1	GSM935637
1477	Cell_Line	HeLa-S3	SMARCC2	GSM935638
1478	Cell_Line	HeLa-S3	SMC3	GSM935384
1479	Cell_Line	HeLa-S3	STAT1	GSM385515,GSM385514,GSM385513,GSM385512,GSM385511,GSM385510,GSM385509,GSM385508,GSM385507,GSM385506,GSM385505,GSM385504,GSM385503,GSM320736,GSM935360
1480	Cell_Line	HeLa-S3	STAT3	GSM935276
1481	Cell_Line	HeLa-S3	SUPT20H	GSM935615
1482	Cell_Line	HeLa-S3	TAF1	GSM803455
1483	Cell_Line	HeLa-S3	TBP	GSM935606
1484	Cell_Line	HeLa-S3	TCF7L2	GSM935625,GSM816436
1485	Cell_Line	HeLa-S3	TFAP2A	GSM935367
1486	Cell_Line	HeLa-S3	TFAP2C	GSM935370
1487	Cell_Line	HeLa-S3	UBTF	ENCSR634ZGP_1,ENCSR634ZGP_2
1488	Cell_Line	HeLa-S3	USF2	GSM935561
1489	Cell_Line	HeLa-S3	VEZF1	GSM866196,GSM866197
1490	Cell_Line	HeLa-S3	ZKSCAN1	GSM935362
1491	Cell_Line	HeLa-S3	ZNF143	GSM959046,GSM959045,GSM935436
1492	Cell_Line	HeLa-S3	ZNF274	GSM935459
1493	Cell_Line	HeLa-S3	ZZZ3	GSM935416
1494	Cell_Line	HepG2	ARID1A	GSM1704011,GSM1704012
1495	Cell_Line	HepG2	ARID1B	GSM1704013,GSM1704014
1496	Cell_Line	HepG2	ARID2	GSM1704015,GSM1704016
1497	Cell_Line	HepG2	ARID3A	GSM935275,GSM2574781
1498	Cell_Line	HepG2	ATF1	GSM1861935,GSM1861936,ENCSR253OON_1,ENCSR253OON_2
1499	Cell_Line	HepG2	ATF2	GSM2574804
1500	Cell_Line	HepG2	ATF3	GSM803503
1501	Cell_Line	HepG2	ATF4	ENCSR669LCD_1,ENCSR669LCD_2
1502	Cell_Line	HepG2	BHLHE40	GSM803483,GSM935566
1503	Cell_Line	HepG2	BRCA1	GSM935609
1504	Cell_Line	HepG2	CBX1	ENCSR819WZE_1,ENCSR819WZE_2
1505	Cell_Line	HepG2	CEBPA	GSM614634,GSM614633
1506	Cell_Line	HepG2	CEBPB	GSM935622,GSM935493,GSM1010778
1507	Cell_Line	HepG2	CEBPD	GSM1010777
1508	Cell_Line	HepG2	CEBPZ	GSM935274
1509	Cell_Line	HepG2	CHD2	GSM935307
1510	Cell_Line	HepG2	CREB1	GSM1010808,GSM1861929,GSM1861930,GSM1861931,GSM1861932,GSM1861933,GSM1861934,ENCSR331ORD_1,ENCSR331ORD_2
1511	Cell_Line	HepG2	CREM	ENCSR903ELW_1,ENCSR903ELW_2
1512	Cell_Line	HepG2	CTCF	GSM614637,GSM614636,GSM614631,GSM614630,GSM748538,GSM748539,GSM646353,GSM646354,GSM733645,GSM749715,GSM749683,GSM822287,GSM803486
1513	Cell_Line	HepG2	DNMT3B	ENCSR156CWW_1,ENCSR156CWW_2
1514	Cell_Line	HepG2	DROSHA	ENCSR316JQA_1,ENCSR316JQA_2
1515	Cell_Line	HepG2	ELF1	GSM803415
1516	Cell_Line	HepG2	EP300	GSM935545,GSM803499
1517	Cell_Line	HepG2	ESRRA	GSM935621
1518	Cell_Line	HepG2	ETV4	ENCSR714YZG_1,ENCSR714YZG_2
1519	Cell_Line	HepG2	EZH2	GSM1003487
1520	Cell_Line	HepG2	FAIRE	GSM748519,GSM748518,GSM748517
1521	Cell_Line	HepG2	FOSL2	GSM803451
1522	Cell_Line	HepG2	FOXA1	GSM803432,GSM803461,ENCSR267DFA_1,ENCSR267DFA_2
1523	Cell_Line	HepG2	FOXA2	GSM803403,GSM2401455,GSM2401454
1524	Cell_Line	HepG2	FOXK2	ENCSR171FUX_1,ENCSR171FUX_2
1525	Cell_Line	HepG2	FOXO3	GSM2574751
1526	Cell_Line	HepG2	GABP	ENCSR269TNX_1,ENCSR269TNX_2
1527	Cell_Line	HepG2	GABPA	GSM803343,GSM1861924,GSM1861925,GSM1861926,GSM1861927,GSM1861928
1528	Cell_Line	HepG2	GATA4	ENCSR590CNM_1,ENCSR590CNM_2
1529	Cell_Line	HepG2	GRP20	GSM935620
1530	Cell_Line	HepG2	H2AZ	GSM733774
1531	Cell_Line	HepG2	HBP1	ENCSR616WEG_1,ENCSR616WEG_2
1532	Cell_Line	HepG2	HDAC2	GSM803493,ENCSR337NWW_1,ENCSR337NWW_2
1533	Cell_Line	HepG2	HES1	GSM2574800
1534	Cell_Line	HepG2	HEY1	GSM803448
1535	Cell_Line	HepG2	HHEX	ENCSR656JZL_1,ENCSR656JZL_2
1536	Cell_Line	HepG2	HLF	ENCSR528PSI_1,ENCSR528PSI_2
1537	Cell_Line	HepG2	HNF1A	ENCSR800QIT_1,ENCSR800QIT_2
1538	Cell_Line	HepG2	HNF4A	GSM614632,GSM469864,GSM469863,GSM803460,GSM935619
1539	Cell_Line	HepG2	HNF4G	GSM469865,GSM803404
1540	Cell_Line	HepG2	HNRNPLL	ENCSR255IFF_1,ENCSR255IFF_2
1541	Cell_Line	HepG2	HSF1	GSM935626
1542	Cell_Line	HepG2	IKZF1	ENCSR278JQG_1,ENCSR278JQG_2
1543	Cell_Line	HepG2	INO80	GSM2877258,GSM2877257,GSM2877259
1544	Cell_Line	HepG2	IRF3	GSM935650
1545	Cell_Line	HepG2	JUN	GSM935364
1546	Cell_Line	HepG2	JUND	GSM935649,GSM803500
1547	Cell_Line	HepG2	KDM1B	GSM1442984
1548	Cell_Line	HepG2	KLF10	GSM2574747
1549	Cell_Line	HepG2	L3MBTL4	GSM2574756
1550	Cell_Line	HepG2	MAFF	GSM935306
1551	Cell_Line	HepG2	MAFK	GSM935305,GSM935610
1552	Cell_Line	HepG2	MAX	GSM935406,GSM1010865
1553	Cell_Line	HepG2	MAZ	GSM935335
1554	Cell_Line	HepG2	MBD1_isoform1	ENCSR396QWK_1,ENCSR396QWK_2
1555	Cell_Line	HepG2	MBD1_isoform2	ENCSR260UJI_1,ENCSR260UJI_2
1556	Cell_Line	HepG2	MBD4	GSM1010740
1557	Cell_Line	HepG2	MCRS1	GSM2877263,GSM2877262
1558	Cell_Line	HepG2	MED1	GSM2040029,GSM2040025
1559	Cell_Line	HepG2	MNT	ENCSR261EDU_1,ENCSR261EDU_2
1560	Cell_Line	HepG2	MXI1	GSM935437
1561	Cell_Line	HepG2	MYBL2	GSM1010876
1562	Cell_Line	HepG2	MYC	GSM748540,GSM748541,GSM748542,GSM822291
1563	Cell_Line	HepG2	NFATC3	GSM2574801
1564	Cell_Line	HepG2	NFIA	GSM2574779
1565	Cell_Line	HepG2	NFIC	GSM1010741,GSM2902642
1566	Cell_Line	HepG2	NFIL3	GSM2574748
1567	Cell_Line	HepG2	NIPBL	GSM2040028,GSM2040024
1568	Cell_Line	HepG2	NR2C2	GSM608156,GSM608155,GSM935596
1569	Cell_Line	HepG2	NR2F2	GSM1010810
1570	Cell_Line	HepG2	NR2F6	ENCSR518WPL_1,ENCSR518WPL_2
1571	Cell_Line	HepG2	NR3C1	GSM2265433
1572	Cell_Line	HepG2	NRF1	GSM935648,ENCSR853ADA_1,ENCSR853ADA_2,GSM2574780
1573	Cell_Line	HepG2	PBX2	ENCSR849DFF_1,ENCSR849DFF_2
1574	Cell_Line	HepG2	PLRG1	ENCSR019KPC_1,ENCSR019KPC_2
1575	Cell_Line	HepG2	POLR2A	GSM748543,GSM748544,GSM748545,GSM935628,GSM935543,GSM822284,GSM935603,GSM935312,GSM1010821,GSM803368,GSM1670896,GSM1670905
1576	Cell_Line	HepG2	PPARGC1A	GSM935623
1577	Cell_Line	HepG2	PRPF4	ENCSR243LNQ_1,ENCSR243LNQ_2
1578	Cell_Line	HepG2	RAD21	GSM614629,GSM614628,GSM935647,GSM803517,GSM1861919,GSM1861920,GSM1861921,GSM1861922,GSM1861923,ENCSR054FKH_1,ENCSR054FKH_2
1579	Cell_Line	HepG2	RAD51	ENCSR081WLS_1,ENCSR081WLS_2
1580	Cell_Line	HepG2	RCOR1	GSM935579
1581	Cell_Line	HepG2	RELA	GSM2629608,GSM2629609,GSM2629606,GSM2629607
1582	Cell_Line	HepG2	REST	GSM1010784,GSM803344
1583	Cell_Line	HepG2	RFX5	GSM935304
1584	Cell_Line	HepG2	RNF2	ENCSR523XCR_1,ENCSR523XCR_2
1585	Cell_Line	HepG2	RUVBL1	GSM2574761,GSM2877265,GSM2877264
1586	Cell_Line	HepG2	RUVBL2	GSM2877267,GSM2877266
1587	Cell_Line	HepG2	RXRA	GSM803452
1588	Cell_Line	HepG2	SATB1	GSM2902641
1589	Cell_Line	HepG2	SIN3A	GSM803530
1590	Cell_Line	HepG2	SMAD4	GSM2574803,GSM2574760,GSM2574759,GSM2574752
1591	Cell_Line	HepG2	SMARCA4	GSM2740926,GSM2740929,GSM2740928,GSM2740927
1592	Cell_Line	HepG2	SMARCB1	GSM1704017,GSM1704018
1593	Cell_Line	HepG2	SMC1A	GSM2040030,GSM2040026
1594	Cell_Line	HepG2	SMC3	GSM935542
1595	Cell_Line	HepG2	SNRNP70	ENCSR958VVX_1,ENCSR958VVX_2
1596	Cell_Line	HepG2	SOX13	ENCSR445ACU_1,ENCSR445ACU_2
1597	Cell_Line	HepG2	SP1	GSM803507,ENCSR334KIQ_1,ENCSR334KIQ_2
1598	Cell_Line	HepG2	SP2	GSM1010787
1599	Cell_Line	HepG2	SREBF1	GSM935627,GSM935315
1600	Cell_Line	HepG2	SREBF2	GSM935314
1601	Cell_Line	HepG2	SRF	GSM803502
1602	Cell_Line	HepG2	SRSF3	ENCSR893LEC_1,ENCSR893LEC_2
1603	Cell_Line	HepG2	SSRP1	ENCSR571PDN_1,ENCSR571PDN_2
1604	Cell_Line	HepG2	STAG1	GSM614627,GSM614626
1605	Cell_Line	HepG2	TAF1	GSM803367
1606	Cell_Line	HepG2	TBP	GSM935280
1607	Cell_Line	HepG2	TCF12	GSM803336
1608	Cell_Line	HepG2	TCF7	ENCSR444LIN_1,ENCSR444LIN_2
1609	Cell_Line	HepG2	TCF7L2	GSM782122
1610	Cell_Line	HepG2	TEAD4	GSM1010875
1611	Cell_Line	HepG2	TFAP4	ENCSR103SZL_1,ENCSR103SZL_2
1612	Cell_Line	HepG2	TGIF2	ENCSR993LMB_1,ENCSR993LMB_2
1613	Cell_Line	HepG2	TP53	GSM1581947
1614	Cell_Line	HepG2	TSC22D4	GSM2574802
1615	Cell_Line	HepG2	USF1	GSM803527
1616	Cell_Line	HepG2	USF2	GSM935646,GSM2574784
1617	Cell_Line	HepG2	YBX1	ENCSR799GOY_1,ENCSR799GOY_2
1618	Cell_Line	HepG2	YY1	GSM803381
1619	Cell_Line	HepG2	ZBTB2	GSM2574778
1620	Cell_Line	HepG2	ZBTB33	GSM803449,GSM803418
1621	Cell_Line	HepG2	ZBTB40	ENCSR525YFS_1,ENCSR525YFS_2
1622	Cell_Line	HepG2	ZBTB7A	GSM1010831
1623	Cell_Line	HepG2	ZEB1	GSM1010809
1624	Cell_Line	HepG2	ZMYM3	ENCSR848YWD_1,ENCSR848YWD_2,GSM2574783,GSM2574776,GSM2574765,GSM2574762,GSM2574758,GSM2574757
1625	Cell_Line	HepG2	ZNF207	ENCSR683CSF_1,ENCSR683CSF_2
1626	Cell_Line	HepG2	ZNF274	GSM607484,GSM607483,GSM935350
1627	Cell_Line	HepG2	ZSCAN2	GSM2574782
1628	Cell_Line	HES-3	RNF2	GSM1400761,GSM1400762
1629	Cell_Line	hESC	HDAC2	GSM1706694,GSM1706709
1630	Cell_Line	hESC	MORC2	GSM2789814,GSM2789815
1631	Cell_Line	hESC	MPHOSPH8	GSM2789812,GSM2789813
1632	Cell_Line	hESC	NKX2-1	GSM2665567,GSM2665566,GSM2665569,GSM2665568
1633	Cell_Line	HGADFN167	LMNA	GSM1023624,GSM1023626
1634	Cell_Line	HGFDFN168	LMNA	GSM1023622,GSM1023620
1635	Cell_Line	HL-60	CEBPB	GSM2871156
1636	Cell_Line	HL-60	CTCF	GSM749688
1637	Cell_Line	HL-60	GABPA	GSM1010822
1638	Cell_Line	HL-60	JMJD1C	GSM1901544
1639	Cell_Line	HL-60	LYL1	GSM1901545
1640	Cell_Line	HL-60	POLR2A	GSM1010737
1641	Cell_Line	HL-60	REST	GSM1010754
1642	Cell_Line	HL-60	RUNX1	GSM2871154
1643	Cell_Line	HL-60	SKI	GSM2871158,GSM2871151,GSM2871155,GSM2871153,GSM2871150
1644	Cell_Line	HL-60	SPI1	GSM1010843
1645	Cell_Line	hMADS-3	CREBBP	GSM1443803,GSM1443804
1646	Cell_Line	hMADS-3	KLF11	GSM1443813,GSM1443814,GSM1443815,GSM1443816
1647	Cell_Line	hMADS-3	MED1	GSM1537677,GSM1537678,GSM1537679,GSM1537680
1648	Cell_Line	hMADS-3	PPARG	GSM1443809,GSM1443810,GSM1443812
1649	Cell_Line	HMEC-hTERT	MBD2	GSM1544111
1650	Cell_Line	HMLER	MBD2	GSM1544114
1651	Cell_Line	hMSC-TERT4	MED1	GSM2802949,GSM2802959,GSM2802958,GSM2802960,GSM2802953,GSM2802955,GSM2802954,GSM2802957,GSM2802956,GSM2802951,GSM2802950
1652	Cell_Line	HOS	FOS	GSM2635315
1653	Cell_Line	HOS	FOSL1	GSM2635316
1654	Cell_Line	HPB-ALL	KDM2B	GSM1812040
1655	Cell_Line	HPB-ALL	NOTCH1	GSM959056
1656	Cell_Line	HPB-ALL	ZNF143	GSM959049
1657	Cell_Line	HRE	CTCF	GSM749737,GSM749727
1658	Cell_Line	HS-ES-2M	SMARCA4	GSM2409682
1659	Cell_Line	HS-ES-2M	SMARCB1	GSM2409688
1660	Cell_Line	HS-ES-2M	SMARCC1	GSM2409689,GSM2409683
1661	Cell_Line	HS-ES-2M	SUZ12	GSM2409692,GSM2409686
1662	Cell_Line	HS578T	SMAD2/3	GSM2795970,GSM2795971
1663	Cell_Line	HS578T	XBP1	GSM1276192
1664	Cell_Line	HS578T	ZEB1	GSM2360623
1665	Cell_Line	Hs68	PHF8	GSM520384,GSM520383
1666	Cell_Line	HT1080	ERCC2	GSM1092545
1667	Cell_Line	HT1080	ERCC3	GSM1092544
1668	Cell_Line	HT1080	MYC	GSM2304699
1669	Cell_Line	HT1080	POLR2A	GSM2304702,GSM2304701
1670	Cell_Line	HT1080	SSRP1	GSM1103546,GSM1103545,GSM1103544,GSM1103543,GSM1103548,GSM1103547
1671	Cell_Line	HT29	BRD4	GSM1890736
1672	Cell_Line	HT29	CDK8	GSM1296641
1673	Cell_Line	HT29	HSF1	GSM951879,GSM951880
1674	Cell_Line	HT29	JUND	GSM2042914,GSM2042913
1675	Cell_Line	HT29	NR1H2	GSM2042845,GSM2042844,GSM2042843,GSM2042842
1676	Cell_Line	HT29	NR1H3	GSM2042852,GSM2042850,GSM2042848,GSM2042846
1677	Cell_Line	HT29	POLR2A	GSM2042908,GSM2042907,GSM2042906,GSM2042905,GSM2042904,GSM2042903,GSM2042902,GSM2042901,GSM2042900,GSM2042899
1678	Cell_Line	HT29	PPARG	GSM2042860,GSM2042858,GSM2042856,GSM2042854
1679	Cell_Line	HT29	SOX9	GSM1554224
1680	Cell_Line	hTERT-RPE1	CASP8AP2	GSM1693901
1681	Cell_Line	hTERT-RPE1	E2F1	GSM1693900
1682	Cell_Line	hTERT-RPE1	HINFP	GSM1693904
1683	Cell_Line	hTERT-RPE1	NPAT	GSM1693902
1684	Cell_Line	HuCCT1	CDK9	GSM1670716,GSM1670717
1685	Cell_Line	HuCCT1	MED1	GSM1670706,GSM1670707
1686	Cell_Line	HuCCT1	POLR2A	GSM1670710,GSM1670711,GSM1670712,GSM1670713,GSM1670714,GSM1670715
1687	Cell_Line	HuCCT1	SMC1A	GSM1670708,GSM1670709
1688	Cell_Line	HuCCT1	TEAD1	GSM1667161
1689	Cell_Line	HuCCT1	TEAD4	GSM1667162
1690	Cell_Line	HuCCT1	WWTR1	GSM1667163
1691	Cell_Line	HuCCT1	YAP1	GSM1667156,GSM1667157,GSM1667160
1692	Cell_Line	HUDEP-2	BCL11A	GSM2771530,GSM2771531,GSM2771532
1693	Cell_Line	HUDEP-2	ZBTB7A	GSM2771544,GSM2771541,GSM2771543,GSM2771542
1694	Cell_Line	HUES6	NUP98	GSM1191931
1695	Cell_Line	HUES64	CDX2	GSM1505619
1696	Cell_Line	HUES64	CTCF	GSM1505620,GSM1505621,GSM1505623,GSM1505624,GSM1505625,GSM1505626
1697	Cell_Line	HUES64	EOMES	GSM1505627,GSM1505629,GSM1505630,GSM1505631
1698	Cell_Line	HUES64	FOXA1	GSM1505632,GSM1505633,GSM1505635
1699	Cell_Line	HUES64	FOXA2	GSM1505637,GSM1505639,GSM1505640,GSM1505641
1700	Cell_Line	HUES64	GATA4	GSM1505642,GSM1505645,GSM1505646,GSM1505647,GSM1505648,GSM1505649,GSM1505650,GSM1505651,GSM1505652,GSM1505653,GSM1505654,GSM1505656,GSM1505657
1701	Cell_Line	HUES64	GATA6	GSM1505658,GSM1505660,GSM1505661,GSM1505662,GSM1505663,GSM1505664
1702	Cell_Line	HUES64	HAND1	GSM1505813,GSM1505814
1703	Cell_Line	HUES64	HAND2	GSM1505811
1704	Cell_Line	HUES64	HEY1	GSM1505679
1705	Cell_Line	HUES64	HNF1B	GSM1505680,GSM1505681,GSM1505682,GSM1505683
1706	Cell_Line	HUES64	HNF4A	GSM1505686
1707	Cell_Line	HUES64	KLF5	GSM1505690
1708	Cell_Line	HUES64	MYC	GSM1505809,GSM1505810
1709	Cell_Line	HUES64	NANOG	GSM1124071,GSM1124070,GSM1505695,GSM1505696,GSM1505698,GSM1505700,GSM1505702,GSM1505703
1710	Cell_Line	HUES64	NR5A2	GSM1505693,GSM1505694
1711	Cell_Line	HUES64	OTX2	GSM1505704,GSM1505706,GSM1505707,GSM1505709,GSM1505711,GSM1505712,GSM1505713
1712	Cell_Line	HUES64	PAX6	GSM1505714
1713	Cell_Line	HUES64	POLR2A	GSM1505716,GSM1505717,GSM1505718,GSM1505719,GSM1505720,GSM1505721
1714	Cell_Line	HUES64	POU5F1	GSM1124067,GSM1505724,GSM1505725,GSM1505726,GSM1505727,GSM1505728
1715	Cell_Line	HUES64	PRDM1	GSM1505615,GSM1505616,GSM1505617,GSM1505618
1716	Cell_Line	HUES64	SALL4	GSM1505732,GSM1505733
1717	Cell_Line	HUES64	SMAD1	GSM1505736,GSM1505737,GSM1505738,GSM1505739,GSM1505740,GSM1505741,GSM1505742,GSM1505743,GSM1505744,GSM1505745,GSM1505746
1718	Cell_Line	HUES64	SMAD2/3	GSM1505747,GSM1505748,GSM1505749
1719	Cell_Line	HUES64	SMAD4	GSM1505751,GSM1505754,GSM1505755,GSM1505756,GSM1505757
1720	Cell_Line	HUES64	SNAI2	GSM1505758
1721	Cell_Line	HUES64	SOX17	GSM1505760,GSM1505762,GSM1505763
1722	Cell_Line	HUES64	SOX2	GSM1124068,GSM1124069,GSM1505764,GSM1505766,GSM1505767,GSM1505768
1723	Cell_Line	HUES64	SP1	GSM1505769,GSM1505770
1724	Cell_Line	HUES64	SRF	GSM1505772,GSM1505773,GSM1505774,GSM1505776,GSM1505777,GSM1505778
1725	Cell_Line	HUES64	STAT3	GSM1505779,GSM1505780,GSM1505781
1726	Cell_Line	HUES64	T	GSM1505782,GSM1505784
1727	Cell_Line	HUES64	TAL1	GSM1505785,GSM1505786
1728	Cell_Line	HUES64	TCF4	GSM1505790,GSM1505791
1729	Cell_Line	HUES64	THAP11	GSM1505793,GSM1505794,GSM1505795
1730	Cell_Line	HUES64	TRIM28	GSM1505798,GSM1505799,GSM1505800
1731	Cell_Line	HUES64	ZFP42	GSM1505730,GSM1505731
1732	Cell_Line	HUES8 hESCs	DNMT3B	GSM2642523
1733	Cell_Line	HUES8 hESCs	TET1	GSM2642522
1734	Cell_Line	HUG1N	GATA6	GSM1255513
1735	Cell_Line	Huh7	FOXA1	GSM958756,GSM958753,GSM958755,GSM958752,GSM958754,GSM958757
1736	Cell_Line	Huh7	POLR2A	GSM2360958,GSM2360957
1737	Cell_Line	Huh7	RELA	GSM2360961,GSM2360960
1738	Cell_Line	HuRef	CENPC	GSM1709890,GSM1709889
1739	Cell_Line	HuRef	CENPT	GSM1709894,GSM1709893,GSM1709892,GSM1709891,GSM1709885,GSM1709884
1740	Cell_Line	HUVEC	ARNT	GSM2390643
1741	Cell_Line	HUVEC	EPAS1	GSM2390642
1742	Cell_Line	HUVEC	HIF1A	GSM2390641
1743	Cell_Line	HUVEC	SIN3A	GSM2758962,GSM2758963
1744	Cell_Line	IB4	RBPJ	GSM729854,GSM729853
1745	Cell_Line	IB4	SND1	GSM729852,GSM729851
1746	Cell_Line	ID00014	CTCF	GSM2040768
1747	Cell_Line	ID00015	CTCF	GSM2040769
1748	Cell_Line	ID00016	CTCF	GSM2040770
1749	Cell_Line	IMEC	MYC	GSM1715545,GSM1715546,GSM2301916,GSM2301911
1750	Cell_Line	IMEC	POLR2A	GSM1715555,GSM1715556,GSM1948649,GSM1948652,GSM1948653,GSM1948655
1751	Cell_Line	IMR-5	CTCF	GSM2759386
1752	Cell_Line	IMR-5	GTF3C5	GSM2082061,GSM2082060
1753	Cell_Line	IMR-5	MYC	GSM2082058,GSM2082059
1754	Cell_Line	IMR-5	RAD21	GSM2759387
1755	Cell_Line	IMR90	BDP1	GSM454596,GSM1160643
1756	Cell_Line	IMR90	BHLHE40	ENCSR957KYB_1,ENCSR957KYB_2
1757	Cell_Line	IMR90	BRD4	GSM2098181,GSM2098180,GSM2098179,GSM1915118,GSM1915117,GSM1915116
1758	Cell_Line	IMR90	BRF1	GSM454597
1759	Cell_Line	IMR90	BRF2	GSM938408
1760	Cell_Line	IMR90	CEBPB	GSM935519
1761	Cell_Line	IMR90	CHD1	GSM1003623
1762	Cell_Line	IMR90	CTCF	GSM1055825,GSM935404
1763	Cell_Line	IMR90	E2F7	GSM991662,GSM991659,GSM991660,GSM991663,GSM991661
1764	Cell_Line	IMR90	ELK1	ENCSR664OKA_1,ENCSR664OKA_2
1765	Cell_Line	IMR90	EP300	GSM929090,GSM1055812,GSM1055813,GSM1442789,GSM1442790,GSM1442923
1766	Cell_Line	IMR90	GTF2B	GSM938410
1767	Cell_Line	IMR90	H2AFX	GSM2067928,GSM2067940
1768	Cell_Line	IMR90	H2AZ	GSM818007,GSM818008
1769	Cell_Line	IMR90	HIRA	GSM1358813,GSM1358815,GSM1358817,GSM1358819,GSM1936757,GSM1936755
1770	Cell_Line	IMR90	HIST1H1B	GSM663761
1771	Cell_Line	IMR90	KMT2A	GSM2067929
1772	Cell_Line	IMR90	LMNB1	GSM897558,GSM1197639,GSM1197637,GSM1197636,GSM1197640,GSM1197638,GSM1197635,GSM1289416,GSM1827553,GSM1827554
1773	Cell_Line	IMR90	MAFK	GSM935403
1774	Cell_Line	IMR90	MAP1LC3A	GSM1827555,GSM1827556
1775	Cell_Line	IMR90	MAZ	GSM1003613
1776	Cell_Line	IMR90	MECP2	GSM1154505,GSM1154504,GSM1154506
1777	Cell_Line	IMR90	MXI1	GSM1003614
1778	Cell_Line	IMR90	NFE2L2	ENCSR197WGI_1,ENCSR197WGI_2
1779	Cell_Line	IMR90	NUP98	GSM1191937,GSM1191936
1780	Cell_Line	IMR90	POLR2A	GSM820535,GSM1055822,GSM1055823,GSM1055824,GSM935513,GSM1442924,GSM1418967,GSM1418968
1781	Cell_Line	IMR90	POLR2B	GSM938409
1782	Cell_Line	IMR90	POLR2M	GSM820534
1783	Cell_Line	IMR90	POLR3D	GSM454595,GSM938407,GSM938406,GSM1160644
1784	Cell_Line	IMR90	POLR3G	GSM1160645
1785	Cell_Line	IMR90	POLR3GL	GSM1160646
1786	Cell_Line	IMR90	RAD21	GSM935624
1787	Cell_Line	IMR90	RB1	GSM497493,GSM497491,GSM497490,GSM497489,GSM802403,GSM1442890,GSM1442891,GSM1442894,GSM1442895,GSM1442896,GSM1442897
1788	Cell_Line	IMR90	RBL1	GSM802404
1789	Cell_Line	IMR90	RBL2	GSM497499,GSM497498,GSM497497,GSM497496,GSM497495,GSM497494,GSM497492,GSM802405
1790	Cell_Line	IMR90	RCOR1	GSM1003612
1791	Cell_Line	IMR90	RELA	GSM1055810,GSM1055811
1792	Cell_Line	IMR90	RFX5	GSM1003615
1793	Cell_Line	IMR90	SMC3	ENCSR000HPG_1,ENCSR000HPG_2
1794	Cell_Line	IMR90	SNAPC1	GSM938413
1795	Cell_Line	IMR90	SNAPC2	GSM454599,GSM938411,GSM938412
1796	Cell_Line	IMR90	SNAPC4	GSM938415
1797	Cell_Line	IMR90	SNAPC5	GSM938414
1798	Cell_Line	IMR90	TP53	GSM783262,GSM1048850,GSM1048851,GSM1048852,GSM1418969,GSM1418970,GSM1294876,GSM1294877,GSM1294878,GSM1294879,GSM1294880,GSM1294881,GSM1294882,GSM1294883,GSM1294884,GSM1294885,GSM1294890,GSM1294891,GSM1294893
1799	Cell_Line	IMR90	YAP1	GSM1696205,GSM1696207
1800	Cell_Line	IMR90hTert	POLR3D	GSM1906363,GSM1906362,GSM1906361,GSM1906352,GSM1906351,GSM1906350,GSM1906349,GSM1906348,GSM1906347,GSM1906346,GSM1906345
1801	Cell_Line	iPS C1	SPI1	GSM1272748,GSM1272754
1802	Cell_Line	iPS cells	KLF4	GSM2183789,GSM2183790
1803	Cell_Line	iPS cells	MYC	GSM2183797,GSM2183798
1804	Cell_Line	iPS cells	POLR2A	GSM2183737,GSM2183739,GSM2183738
1805	Cell_Line	iPS cells	POU5F1	GSM2183773,GSM2183774
1806	Cell_Line	iPS cells	SOX2	GSM2183781,GSM2183782
1807	Cell_Line	Ishikawa	ESR1	GSM589241,GSM589240,GSM2664038,GSM2664039,GSM2664041,GSM2664040
1808	Cell_Line	Ishikawa	POLR2A	GSM2664036,GSM2664037
1809	Cell_Line	iSLK-219	LANA	GSM1359483,GSM1359484,GSM1359485,GSM1359486,GSM1359487,GSM1359488,GSM1359489,GSM1359490
1810	Cell_Line	J-Lat A72	BRD4	GSM2676799,GSM2676811,GSM2676812,GSM2676808,GSM2676805,GSM2676802
1811	Cell_Line	J-Lat A72	POLR2A	GSM2676810,GSM2676807,GSM2676804,GSM2676801
1812	Cell_Line	J-Lat A72	SMARCA4	GSM2676809,GSM2676806
1813	Cell_Line	JHU-011	CTCF	GSM2730054,GSM2730057
1814	Cell_Line	JHU-029	TP63	GSM2350362
1815	Cell_Line	JHU-06	CEBPD	GSM2394399
1816	Cell_Line	JHU-06	CTCF	GSM2247249
1817	Cell_Line	JHU-06	ERG	GSM2576175,GSM2394400
1818	Cell_Line	JHU-06	IRF1	GSM2394412,GSM2394413
1819	Cell_Line	JHU-06	JUN	GSM2394414,GSM2394415,GSM2576178,GSM2576177,GSM2576176
1820	Cell_Line	JHU-06	JUNB	GSM2394416
1821	Cell_Line	JHU-06	NFE2L2	GSM2394417,GSM2394418
1822	Cell_Line	JHU-06	RELA	GSM2394423,GSM2394422,GSM2394421,GSM2394424
1823	Cell_Line	JHU-06	SMC1A	GSM2247255,GSM2247252
1824	Cell_Line	JMSU-1	RXRA	GSM2877306,GSM2877307,GSM2877302,GSM2877303,GSM2877304,GSM2877305
1825	Cell_Line	Jurkat	ARID5B	GSM2570506
1826	Cell_Line	Jurkat	BRD4	GSM2218755
1827	Cell_Line	Jurkat	CDK12	GSM1850203
1828	Cell_Line	Jurkat	CDK7	GSM1296385,GSM1463939,GSM1463940,GSM2218757
1829	Cell_Line	Jurkat	CTCF	GSM325899,GSM1689152
1830	Cell_Line	Jurkat	ERG	GSM1193664,GSM1193665
1831	Cell_Line	Jurkat	GABPA	GSM1193662,GSM1193663
1832	Cell_Line	Jurkat	GATA3	GSM1697881,GSM1975913
1833	Cell_Line	Jurkat	KDM2B	GSM1812042
1834	Cell_Line	Jurkat	KDM3A	GSM1525103,GSM1525104,GSM1525105
1835	Cell_Line	Jurkat	KDM6A	GSM1581344
1836	Cell_Line	Jurkat	LMO1	GSM2474553
1837	Cell_Line	Jurkat	MED1	GSM1442004
1838	Cell_Line	Jurkat	MYB	GSM1442005,GSM1442006,GSM1519635,GSM1519639,GSM1519641
1839	Cell_Line	Jurkat	MYC	GSM2218756
1840	Cell_Line	Jurkat	PHF6	GSM1116754
1841	Cell_Line	Jurkat	POLR2A	GSM637407,GSM637408,GSM637409,GSM1224781,GSM1224784,GSM1224785,GSM1224786,GSM1224787,GSM1463938,GSM1603216,GSM1603217,GSM1603218,GSM1603219,GSM1603220,GSM1603221,GSM1603222,GSM1850204,GSM1850205,GSM1850206,GSM2064704,GSM2064703,GSM2064702,GSM2218766,GSM2218765,GSM2218764,GSM2218763
1842	Cell_Line	Jurkat	REST	GSM1290158,GSM1290159,GSM1290160,GSM1290161,GSM1290162,GSM1290163,GSM1290164,GSM1290165,GSM1290166,GSM1290167,GSM1290168,GSM1290169,GSM1290170,GSM1290171,GSM1290172
1843	Cell_Line	Jurkat	RUNX1	GSM1045363,GSM1697879,GSM1975912,GSM2274676
1844	Cell_Line	Jurkat	TAL1	GSM614005,GSM614003
1845	Cell_Line	Jurkat	TAT	GSM762835,GSM1603206
1846	Cell_Line	Jurkat	TET2	GSM2467009,GSM2467007,GSM2274677
1847	Cell_Line	Jurkat	YY1	GSM2773998
1848	Cell_Line	Jurkat	ZNF335	GSM2193219,GSM2193218,GSM2193216,GSM2193215
1849	Cell_Line	Jurkat E6-1	CREBBP	GSM449527
1850	Cell_Line	Jurkat E6-1	ETS1	GSM449525
1851	Cell_Line	Jurkat E6-1	GATA3	GSM722168
1852	Cell_Line	Jurkat E6-1	LMO1	GSM838006,GSM838005
1853	Cell_Line	Jurkat E6-1	POLR2A	GSM569088,GSM569087,GSM1150961,GSM1150962,GSM1150963,GSM1150964
1854	Cell_Line	Jurkat E6-1	POLR3G	GSM509057
1855	Cell_Line	Jurkat E6-1	RUNX1	GSM449526,GSM722170,GSM722171,GSM722169
1856	Cell_Line	Jurkat E6-1	TAL1	GSM722165,GSM722164
1857	Cell_Line	Jurkat E6-1	TCF12	GSM722166
1858	Cell_Line	Jurkat E6-1	TCF7L1	GSM722167
1859	Cell_Line	JURL_MK1	BCL6	GSM640427
1860	Cell_Line	K562	ADNP	ENCSR440VKE_1,ENCSR440VKE_2
1861	Cell_Line	K562	AGO2	GSM1682261,GSM1682262,GSM1682263,GSM1682264,GSM1682265
1862	Cell_Line	K562	ARID3A	GSM935336
1863	Cell_Line	K562	ARNT	ENCSR155KHM_1,ENCSR155KHM_2
1864	Cell_Line	K562	ASCL1	GSM1975006,GSM1975005
1865	Cell_Line	K562	ATF1	GSM935340,ENCSR091GVJ_1,ENCSR091GVJ_2,ENCSR159OCC_1,ENCSR159OCC_2
1866	Cell_Line	K562	ATF3	GSM935391,GSM803380,ENCSR632DCH_1,ENCSR632DCH_2
1867	Cell_Line	K562	ATRX	GSM1821905,GSM1821904
1868	Cell_Line	K562	BACH1	GSM935576,ENCSR740NPG_1,ENCSR740NPG_2
1869	Cell_Line	K562	BCL3	GSM803518
1870	Cell_Line	K562	BCLAF1	GSM803515
1871	Cell_Line	K562	BCOR	ENCSR808AKZ_1,ENCSR808AKZ_2
1872	Cell_Line	K562	BDP1	GSM935594
1873	Cell_Line	K562	BHLHE40	GSM935616
1874	Cell_Line	K562	BMI1	GSM937872,GSM1319303
1875	Cell_Line	K562	BRD4	GSM2635253,GSM2635251,GSM2345029,GSM2635249,GSM2345030
1876	Cell_Line	K562	BRF1	GSM935595
1877	Cell_Line	K562	BRF2	GSM935490
1878	Cell_Line	K562	C11orf30	ENCSR350XWY_1,ENCSR350XWY_2
1879	Cell_Line	K562	CBX1	ENCSR948QLZ_1,ENCSR948QLZ_2
1880	Cell_Line	K562	CBX2	GSM830986,GSM1003567,GSM1319305
1881	Cell_Line	K562	CBX3	GSM830999,GSM1003568,GSM1010732
1882	Cell_Line	K562	CBX8	GSM830987,GSM1003569
1883	Cell_Line	K562	CCNT2	GSM935547
1884	Cell_Line	K562	CDC5L	ENCSR121PFY_1,ENCSR121PFY_2
1885	Cell_Line	K562	CDK8	GSM1587927
1886	Cell_Line	K562	CEBPA	GSM788364,GSM788365
1887	Cell_Line	K562	CEBPB	GSM935499,GSM1010878,ENCSR416QLJ_1,ENCSR416QLJ_2
1888	Cell_Line	K562	CEBPD	GSM1010906
1889	Cell_Line	K562	CEBPG	ENCSR620VIC_1,ENCSR620VIC_2
1890	Cell_Line	K562	CHAMP1	ENCSR065XVO_1,ENCSR065XVO_2
1891	Cell_Line	K562	CHD1	GSM830988,GSM830989,GSM1003575
1892	Cell_Line	K562	CHD2	GSM935502
1893	Cell_Line	K562	CHD3	GSM831003
1894	Cell_Line	K562	CHD4	GSM1003510
1895	Cell_Line	K562	CHD7	GSM830990,GSM1003478
1896	Cell_Line	K562	COPS2	ENCSR130HEG_1,ENCSR130HEG_2
1897	Cell_Line	K562	CREB1	GSM1010890
1898	Cell_Line	K562	CREB3	ENCSR093FKD_1,ENCSR093FKD_2
1899	Cell_Line	K562	CREBBP	GSM831001,GSM1003574
1900	Cell_Line	K562	CSDE1	ENCSR402XII_1,ENCSR402XII_2,ENCSR626QJQ_1,ENCSR626QJQ_2
1901	Cell_Line	K562	CTCF	GSM624080,GSM970216,GSM646432,GSM646433,GSM1224656,GSM1224657,GSM1224658,GSM1224659,GSM1224660,GSM733719,GSM822311,GSM935407,GSM749690,GSM749733,GSM1010820,GSM1224672,GSM1224673,GSM1224674,GSM1224675,GSM1647363,GSM1782700,GSM1782701,GSM1817654,GSM1817657,GSM2439225,GSM2439223
1902	Cell_Line	K562	CTCFL	GSM803401,GSM1817655
1903	Cell_Line	K562	CUX1	GSM1003622,ENCSR178NTX_1,ENCSR178NTX_2,GSM2439240,GSM2439239,GSM2439238,GSM2439236,GSM2439235,GSM2439234
1904	Cell_Line	K562	DDX20	ENCSR382AIB_1,ENCSR382AIB_2,ENCSR446LAV_1,ENCSR446LAV_2
1905	Cell_Line	K562	DEAF1	ENCSR387SYS_1
1906	Cell_Line	K562	DIDO1	ENCSR167JBG_1,ENCSR167JBG_2
1907	Cell_Line	K562	DNMT1	ENCSR987PBI_1,ENCSR987PBI_2
1908	Cell_Line	K562	DPF1	GSM2574787
1909	Cell_Line	K562	DPF2	ENCSR715CCR_1,ENCSR715CCR_2
1910	Cell_Line	K562	DROSHA	ENCSR030OKC_1,ENCSR030OKC_2
1911	Cell_Line	K562	E2F4	GSM935600
1912	Cell_Line	K562	E2F5	ENCSR709DRM_1,ENCSR709DRM_2
1913	Cell_Line	K562	E2F6	GSM701863,GSM935597,GSM803469
1914	Cell_Line	K562	EGR1	GSM540707,GSM540722,GSM803414
1915	Cell_Line	K562	ELF1	GSM803494,ENCSR502OEK_1,ENCSR502OEK_2,ENCSR975SSR_1,ENCSR975SSR_2
1916	Cell_Line	K562	ELK1	GSM1003620,ENCSR338QAC_1,ENCSR338QAC_2
1917	Cell_Line	K562	EP300	GSM831006,GSM1003583,GSM935401,GSM935494
1918	Cell_Line	K562	EPC1	GSM1705250,GSM1705248
1919	Cell_Line	K562	ERG	GSM726984,GSM726985
1920	Cell_Line	K562	ETS1	GSM803442
1921	Cell_Line	K562	ETS2	ENCSR596IKD_1,ENCSR596IKD_2
1922	Cell_Line	K562	ETV1	ENCSR277DMR_1,ENCSR277DMR_2
1923	Cell_Line	K562	EZH2	GSM830992,GSM1003576,GSM2574749
1924	Cell_Line	K562	FAIRE	GSM748523,GSM748522,GSM929903
1925	Cell_Line	K562	FAM208A	GSM2509478,GSM2509472,GSM2509473,GSM2789809,GSM2789808,GSM2509474,GSM2509475,GSM2509476,GSM2509470,GSM2509471,GSM2509477,GSM2509469
1926	Cell_Line	K562	FOS	GSM610337,GSM610336,GSM487426,GSM777644,GSM935355
1927	Cell_Line	K562	FOSL1	GSM803439,ENCSR239ZLZ_1,ENCSR239ZLZ_2
1928	Cell_Line	K562	FOXJ2	ENCSR847LBF_1,ENCSR847LBF_2
1929	Cell_Line	K562	FOXK2	ENCSR302AWT_1,ENCSR302AWT_2,ENCSR508DQA_1,ENCSR508DQA_2
1930	Cell_Line	K562	FOXO3	GSM2574753
1931	Cell_Line	K562	GABPA	GSM803524,ENCSR290MUH_1,ENCSR290MUH_2
1932	Cell_Line	K562	GATA1	GSM610335,GSM467647,GSM722412,GSM722413,GSM788367,GSM788368,GSM1003608,GSM935540,GSM1782702,GSM1782703,GSM2877106,GSM2877105,GSM2877121,GSM2877122,GSM2877114,GSM2877113
1933	Cell_Line	K562	GATA2	GSM467648,GSM777641,GSM722414,GSM722415,GSM935373,GSM803540
1934	Cell_Line	K562	GTF2A2	ENCSR801RPW_1,ENCSR801RPW_2
1935	Cell_Line	K562	GTF2B	GSM935394,GSM2041449,GSM2041444,GSM2041443,GSM2041442
1936	Cell_Line	K562	GTF2E2	ENCSR532KTI_1,ENCSR532KTI_2
1937	Cell_Line	K562	GTF2F1	GSM935501
1938	Cell_Line	K562	GTF3C2	GSM935343
1939	Cell_Line	K562	H2AZ	GSM733786,GSM2895354,GSM2895351,GSM2895358,GSM2895355
1940	Cell_Line	K562	HCFC1	GSM1003625
1941	Cell_Line	K562	HDAC1	GSM830993,GSM830994,GSM1003448,ENCSR387UWP_1,ENCSR387UWP_2
1942	Cell_Line	K562	HDAC2	GSM830995,GSM830996,GSM1003447,GSM803471,ENCSR075HTM_1,ENCSR075HTM_2
1943	Cell_Line	K562	HDAC6	GSM830997,GSM830998,GSM1003504
1944	Cell_Line	K562	HDAC8	GSM777640,ENCSR835TCD_1,ENCSR835TCD_2
1945	Cell_Line	K562	HDGF	ENCSR197ALX_1,ENCSR197ALX_2,ENCSR563YDA_1,ENCSR563YDA_2
1946	Cell_Line	K562	HES1	ENCSR091JXL_1,ENCSR091JXL_2
1947	Cell_Line	K562	HEY1	GSM803385
1948	Cell_Line	K562	HINFP	ENCSR619GFP_1,ENCSR619GFP_2
1949	Cell_Line	K562	HLTF	ENCSR090JNM_1,ENCSR090JNM_2
1950	Cell_Line	K562	HMBOX1	ENCSR757IIU_1
1951	Cell_Line	K562	HMGN3	GSM935544
1952	Cell_Line	K562	HNRNPLL	ENCSR544REV_1,ENCSR544REV_2
1953	Cell_Line	K562	HOXA11	GSM2410501,GSM2410500
1954	Cell_Line	K562	HOXA13	GSM2410503,GSM2410502
1955	Cell_Line	K562	HSF1	GSM1065718,GSM1065711,GSM1065721,GSM1065714
1956	Cell_Line	K562	HSF2	GSM1065712,GSM1065722,GSM1065715,GSM1065719
1957	Cell_Line	K562	ID3	ENCSR005NMT_1,ENCSR005NMT_2
1958	Cell_Line	K562	IKZF1	ENCSR395HWC_1,ENCSR395HWC_2,ENCSR948VFL_1,ENCSR948VFL_2
1959	Cell_Line	K562	ILK	ENCSR648INT_1,ENCSR648INT_2
1960	Cell_Line	K562	IRF1	GSM935504,GSM935549,GSM935505,GSM935546,ENCSR854MCV_1,ENCSR854MCV_2
1961	Cell_Line	K562	IRF9	ENCSR926KTP_1,ENCSR926KTP_2
1962	Cell_Line	K562	JUN	GSM487425,GSM935411,GSM935521,GSM1003609,GSM935467,GSM935468,GSM935602
1963	Cell_Line	K562	JUNB	GSM777638,ENCSR795IYP_1,ENCSR795IYP_2
1964	Cell_Line	K562	JUND	GSM777639,GSM935569
1965	Cell_Line	K562	KAT2B	GSM831007,GSM1003566
1966	Cell_Line	K562	KAT5	GSM1705249
1967	Cell_Line	K562	KAT8	ENCSR086FZL_1,ENCSR086FZL_2
1968	Cell_Line	K562	KDM1A	GSM831002,GSM1003570,ENCSR360HRA_1,ENCSR360HRA_2,ENCSR908CMW_1,ENCSR908CMW_2
1969	Cell_Line	K562	KDM2B	GSM1812033
1970	Cell_Line	K562	KDM4B	ENCSR642VZY_1,ENCSR642VZY_2
1971	Cell_Line	K562	KDM5B	GSM831010,GSM831011,GSM1003586
1972	Cell_Line	K562	KDM5C	GSM831000
1973	Cell_Line	K562	KLF1	ENCSR550HCT_1,ENCSR550HCT_2
1974	Cell_Line	K562	KLF13	ENCSR608HVP_1,ENCSR608HVP_2
1975	Cell_Line	K562	KLF16	ENCSR760UVO_1,ENCSR760UVO_2
1976	Cell_Line	K562	KRAB	GSM1819865,GSM1819866,GSM1819867,GSM1819868,GSM1819869,GSM1819870,GSM1819871,GSM1819872,GSM1819873,GSM1819874,GSM1819875,GSM1819876,GSM1819877,GSM1819878,GSM1819879
1977	Cell_Line	K562	L3MBTL2	GSM701861,GSM701860,ENCSR530XQI_1,ENCSR530XQI_2
1978	Cell_Line	K562	LARP7	ENCSR288MOZ_1,ENCSR288MOZ_2
1979	Cell_Line	K562	LEF1	ENCSR343ELW_1,ENCSR343ELW_2
1980	Cell_Line	K562	MAFF	GSM935520
1981	Cell_Line	K562	MAFG	ENCSR818DQV_1,ENCSR818DQV_2
1982	Cell_Line	K562	MAFK	GSM935311
1983	Cell_Line	K562	MAX	GSM935344,GSM935539,GSM803523
1984	Cell_Line	K562	MAZ	GSM935337
1985	Cell_Line	K562	MBD2	ENCSR221GAN_1,ENCSR221GAN_2
1986	Cell_Line	K562	MBTD1	GSM1705247
1987	Cell_Line	K562	MCM3	ENCSR990AZC_1,ENCSR990AZC_2
1988	Cell_Line	K562	MCM5	ENCSR079WHK_1,ENCSR079WHK_2
1989	Cell_Line	K562	MCM7	ENCSR038RGL_1,ENCSR038RGL_2,ENCSR542WJU_1,ENCSR542WJU_2
1990	Cell_Line	K562	MED1	GSM2574768
1991	Cell_Line	K562	MEF2A	GSM803379
1992	Cell_Line	K562	MEF2D	ENCSR647ZXA_1,ENCSR647ZXA_2
1993	Cell_Line	K562	MIER1	ENCSR426MDV_1,ENCSR426MDV_2
1994	Cell_Line	K562	MLLT1	ENCSR107GRP_1,ENCSR107GRP_2,ENCSR675LRO_1,ENCSR675LRO_2
1995	Cell_Line	K562	MORC2	GSM2509458,GSM2509459,GSM2509456,GSM2509457,GSM2509455,GSM2509462,GSM2509461,GSM2509460,GSM2509465
1996	Cell_Line	K562	MPHOSPH8	GSM2509463,GSM2509467,GSM2509466,GSM2509464,GSM2509468
1997	Cell_Line	K562	MTA2	ENCSR113LAS_1,ENCSR113LAS_2,ENCSR411UYA_1,ENCSR411UYA_2
1998	Cell_Line	K562	MXI1	GSM935497
[truncated: 2,259 more rows]

## Sheet: Polymerase II (SubsetOfSheet1)
ChIP-seq datasets of Polymerase II (A subset of sheet 1)
No.	Group	Biosample	Transcription factor	Dataset
1	Cell_Line	21NT	POLR2A	GSM1872286
2	Cell_Line	501-Mel	POLR2A	GSM1565013
3	Cell_Line	786-O	POLR2A	GSM2067539,GSM2067538
4	Cell_Line	A375	POLR2A	GSM2190585,GSM2190582,GSM1661791,GSM1661790
5	Cell_Line	A549	POLR2A	GSM874633,GSM874634,GSM822288,GSM935299,GSM803361,GSM803360,GSM2113335,GSM2113334,GSM2113333,GSM2113332
6	Cell_Line	AC16	POLR2A	GSM1239999,GSM1240000,GSM1240001,GSM1240002
7	Cell_Line	AG18359	POLR2A	GSM486511,GSM486512,GSM486513
8	Cell_Line	BCBL1	POLR2A	GSM1265860
9	Cell_Line	BE2-C	POLR2A	GSM2113522
10	Cell_Line	BG03	POLR2A	GSM897115,GSM937544,GSM937545
11	Cell_Line	BJ	POLR2A	GSM1869138
12	Cell_Line	BJAB	POLR2A	GSM2295947
13	Cell_Line	BJEL	POLR2A	GSM1869144
14	Cell_Line	BJELM	POLR2A	GSM1869150
15	Cell_Line	BT168	POLR2A	GSM2304876
16	Cell_Line	C4-2	POLR2A	GSM1340255,GSM1340258,GSM1586675,GSM1586674,GSM1586673,GSM1586672,GSM1905393,GSM1905392,GSM1905391,GSM1905390,GSM1843416,GSM1843415,GSM1843414,GSM1843413
17	Cell_Line	C4-2B	POLR2A	GSM1868875,GSM1868874,GSM2909537
18	Cell_Line	C6661	POLR2A	GSM2523131
19	Cell_Line	CAL-1	POLR2A	GSM1975026,GSM1975023
20	Cell_Line	DL23	POLR2A	GSM869312,GSM869313,GSM869314,GSM1037521,GSM1037522,GSM1037516,GSM1037523,GSM1037518,GSM1037517,GSM1037519
21	Cell_Line	DLD-1	POLR2A	GSM869309,GSM869310,GSM869308,GSM2769059
22	Cell_Line	ECC-1	POLR2A	GSM803536
23	Cell_Line	FB0167P	POLR2A	GSM808768,GSM808769
24	Cell_Line	Gen2.2	POLR2A	GSM1975032,GSM1975029
25	Cell_Line	GM00739	POLR2A	GSM2333819
26	Cell_Line	GM10847	POLR2A	GSM486476,GSM486477,GSM486478,GSM486479,GSM935389
27	Cell_Line	GM12878	POLR2A	GSM754330,GSM487431,GSM486494,GSM486495,GSM486496,GSM486497,GSM486498,GSM486499,GSM486500,GSM748528,GSM748529,GSM935386,GSM822270,GSM935608,GSM803485,GSM803355
28	Cell_Line	GM12891	POLR2A	GSM486503,GSM486504,GSM486505,GSM486506,GSM486507,GSM486508,GSM935287,GSM803400,GSM803399
29	Cell_Line	GM12892	POLR2A	GSM486471,GSM486472,GSM486473,GSM935640,GSM803490,GSM803487
30	Cell_Line	GM15510	POLR2A	GSM486466,GSM486467,GSM486468,GSM935291
31	Cell_Line	GM18505	POLR2A	GSM486455,GSM486456,GSM486457,GSM486458,GSM1164243,GSM935522
32	Cell_Line	GM18507	POLR2A	GSM1164244
33	Cell_Line	GM18508	POLR2A	GSM1164245
34	Cell_Line	GM18516	POLR2A	GSM1164246
35	Cell_Line	GM18522	POLR2A	GSM1164247
36	Cell_Line	GM18526	POLR2A	GSM486488,GSM486489,GSM486490,GSM935524
37	Cell_Line	GM18951	POLR2A	GSM486482,GSM486483,GSM486484,GSM486485,GSM935530
38	Cell_Line	GM19099	POLR2A	GSM486461,GSM486462,GSM486463,GSM935323
39	Cell_Line	GM19141	POLR2A	GSM1164248
40	Cell_Line	GM19193	POLR2A	GSM486449,GSM486450,GSM486451,GSM486452,GSM1164249,GSM935325
41	Cell_Line	GM19204	POLR2A	GSM1164250
42	Cell_Line	GM19238	POLR2A	GSM1164251
43	Cell_Line	GM19239	POLR2A	GSM1164252
44	Cell_Line	H1	POLR2A	GSM748532,GSM822300,GSM1008649,GSM803484,GSM803366,GSM1010803,GSM1503827
45	Cell_Line	H128	POLR2A	GSM894100
46	Cell_Line	H2171	POLR2A	GSM894104,GSM1195568,GSM1195570
47	Cell_Line	H3396	POLR2A	GSM801061,GSM801062
48	Cell_Line	H54	POLR2A	GSM808776,GSM808775
49	Cell_Line	H9	POLR2A	GSM1466841,GSM1466842
50	Cell_Line	HAP-1	POLR2A	GSM1872287
51	Cell_Line	HCC1954	POLR2A	GSM2066440,GSM2066439
52	Cell_Line	HCT-116	POLR2A	GSM749821,GSM749817,GSM833286,GSM832460,GSM832461,GSM970210,GSM1154513,GSM1162752,GSM1162755,GSM935426,GSM803474,GSM1465032,GSM1465033,GSM1465034,GSM1727092,GSM1727093,GSM1727100,GSM1727101,GSM1727102,GSM1727103,GSM1727104,GSM1727105,GSM1727107,GSM1727108,GSM1727109,GSM1727110,GSM1866693,GSM1866694,GSM2058672,GSM2058671,GSM2058663,GSM2058662,GSM2305579,GSM2305578,GSM2305577,GSM2305576,GSM2305575,…
53	Cell_Line	HEK293	POLR2A	GSM301567,GSM301566,GSM891244,GSM891242,GSM935534,GSM1192069,GSM1192071,GSM1192073,GSM1192076,GSM1192077,GSM1820477,GSM1820478,GSM1820479,GSM1820483,GSM1820484,GSM1820485,GSM1872288,GSM1872289,GSM1872290,GSM1872291,GSM1872292,GSM1872293,GSM2601547,GSM2579077,GSM2579076,GSM2579075,GSM2579074,GSM2579073,GSM2579072,GSM2579071,GSM2579070,GSM2579069,GSM2579068,GSM2579067,GSM2579066,GSM2579065,GSM25790…
54	Cell_Line	HEK293T	POLR2A	GSM301581,GSM301568,GSM844016,GSM1249891,GSM1249892,GSM1249893,GSM1249894,GSM1249895,GSM1249896,GSM1531550
55	Cell_Line	HEK293T-Rex	POLR2A	GSM1479213
56	Cell_Line	HeLa	POLR2A	GSM766172,GSM766171,GSM604667,GSM604666,GSM604665,GSM604664,GSM802741,GSM802742,GSM802743,GSM802746,GSM802747,GSM748535,GSM748536,GSM938416,GSM352183,GSM352185,GSM1280297,GSM1088665,GSM1405110,GSM1405111,GSM1405112,GSM1405113,GSM1405114,GSM1405115,GSM1405116,GSM1405117,GSM1405120,GSM1405121,GSM1448891,GSM1448893,GSM1482885,GSM1482889,GSM1482891,GSM1482893,GSM1494444,GSM1494445,GSM1592485,GSM15924…
57	Cell_Line	HeLa-S3	POLR2A	GSM320735,GSM320734,GSM866198,GSM970211,GSM1082937,GSM733759,GSM935395,GSM822273,GSM935383,GSM803533
58	Cell_Line	HepG2	POLR2A	GSM748543,GSM748544,GSM748545,GSM935628,GSM935543,GSM822284,GSM935603,GSM935312,GSM1010821,GSM803368,GSM1670896,GSM1670905
59	Cell_Line	HL-60	POLR2A	GSM1010737
60	Cell_Line	HT1080	POLR2A	GSM2304702,GSM2304701
61	Cell_Line	HT29	POLR2A	GSM2042908,GSM2042907,GSM2042906,GSM2042905,GSM2042904,GSM2042903,GSM2042902,GSM2042901,GSM2042900,GSM2042899
62	Cell_Line	HuCCT1	POLR2A	GSM1670710,GSM1670711,GSM1670712,GSM1670713,GSM1670714,GSM1670715
63	Cell_Line	HUES64	POLR2A	GSM1505716,GSM1505717,GSM1505718,GSM1505719,GSM1505720,GSM1505721
64	Cell_Line	Huh7	POLR2A	GSM2360958,GSM2360957
65	Cell_Line	IMEC	POLR2A	GSM1715555,GSM1715556,GSM1948649,GSM1948652,GSM1948653,GSM1948655
66	Cell_Line	IMR90	POLR2A	GSM820535,GSM1055822,GSM1055823,GSM1055824,GSM935513,GSM1442924,GSM1418967,GSM1418968
67	Cell_Line	iPS cells	POLR2A	GSM2183737,GSM2183739,GSM2183738
68	Cell_Line	Ishikawa	POLR2A	GSM2664036,GSM2664037
69	Cell_Line	J-Lat A72	POLR2A	GSM2676810,GSM2676807,GSM2676804,GSM2676801
70	Cell_Line	Jurkat	POLR2A	GSM637407,GSM637408,GSM637409,GSM1224781,GSM1224784,GSM1224785,GSM1224786,GSM1224787,GSM1463938,GSM1603216,GSM1603217,GSM1603218,GSM1603219,GSM1603220,GSM1603221,GSM1603222,GSM1850204,GSM1850205,GSM1850206,GSM2064704,GSM2064703,GSM2064702,GSM2218766,GSM2218765,GSM2218764,GSM2218763
71	Cell_Line	Jurkat E6-1	POLR2A	GSM569088,GSM569087,GSM1150961,GSM1150962,GSM1150963,GSM1150964
72	Cell_Line	K562	POLR2A	GSM832463,GSM832464,GSM832465,GSM748554,GSM748555,GSM831016,GSM325933,GSM733643,GSM935645,GSM935632,GSM935358,GSM822275,GSM935388,GSM935402,GSM935474,GSM935473,GSM935475,GSM803443,GSM803410,ENCSR031TFS_1,ENCSR031TFS_2,ENCSR388QZF_1,ENCSR388QZF_2,GSM2041448,GSM2041446,GSM2041445,GSM2635254,GSM2635252,GSM2635250,GSM2895350,GSM2895357,GSM2895353,GSM2789803,GSM2789802,GSM2789807,GSM2789806,GSM2789805…
73	Cell_Line	Kasumi-1	POLR2A	GSM722709,GSM722710
74	Cell_Line	KB Cell	POLR2A	GSM1267405
75	Cell_Line	KELLY	POLR2A	GSM1532405,GSM1532407
76	Cell_Line	LCL	POLR2A	GSM2643547,GSM2643546,GSM2643545
77	Cell_Line	LNCaP	POLR2A	GSM696844,GSM696843,GSM353618,GSM353617,GSM1059397,GSM1059394,GSM1059396,GSM1059398,GSM1059395,GSM1059393,GSM980654,GSM980653,GSM1415124,GSM1415125
78	Cell_Line	LNCaP-abl	POLR2A	GSM969566,GSM1679094,GSM1679095,GSM1679097,GSM1679112,GSM1679113,GSM1679127,GSM1679128,GSM1679129,GSM1679130,GSM1679131,GSM1679132,GSM1679133,GSM1679134,GSM1679136,GSM1847365,GSM1847366,GSM1847367,GSM1847368,GSM1847369
79	Cell_Line	LS174T	POLR2A	GSM889410,GSM889411,GSM889412,GSM889413,GSM889414,GSM889415
80	Cell_Line	LX2	POLR2A	GSM1416811,GSM1416812,GSM1416813,GSM1416814,GSM1416815,GSM1416816
81	Cell_Line	MCF-10A	POLR2A	GSM917816,GSM997542,GSM935456,GSM935588,GSM1654506,GSM1654507,GSM2467781,GSM2467780,GSM2467783,GSM2467782,GSM2467778,GSM2467779,GSM2467774,GSM2467775,GSM2467776,GSM2467777,GSM2467770,GSM2467771,GSM2467772,GSM2467773
82	Cell_Line	MCF-7	POLR2A	GSM365929,GSM640420,GSM588577,GSM588576,GSM529982,GSM529981,GSM451991,GSM451990,GSM451989,GSM365932,GSM365931,GSM365930,GSM832456,GSM832457,GSM832458,GSM832459,GSM840279,GSM1116655,GSM1116660,GSM1116661,GSM1116656,GSM808757,GSM808756,GSM1143125,GSM1006876,GSM822295,GSM1006865,GSM1091914,GSM1091915,GSM1091916,GSM1091917,GSM1091918,GSM1091919,GSM1091920,GSM1091921,GSM1276019,GSM1276020,GSM1276021,G…
83	Cell_Line	MDA-MB-231	POLR2A	GSM2913908,GSM2309434,GSM2309435,GSM2913907,GSM2913901,GSM2913902
84	Cell_Line	MDA-MB-436	POLR2A	GSM1537296
85	Cell_Line	ME-1	POLR2A	GSM1122307
86	Cell_Line	MM1.S	POLR2A	GSM894086,GSM1070129,GSM1070127,GSM1038278,GSM1038277,GSM1313923
87	Cell_Line	MOLM-14	POLR2A	GSM1587895,GSM1587897
88	Cell_Line	MOLT-4	POLR2A	GSM2090929,GSM2090927,GSM2090934,GSM2521494,GSM2521495,GSM2521496,GSM2367766,GSM2367764,GSM2367765,GSM2367763
89	Cell_Line	MRC5	POLR2A	GSM1330727,GSM1330728,GSM1330729,GSM2573024,GSM2573023,GSM2183733,GSM2183732,GSM2183735,GSM2183734,GSM2183736,GSM2183731
90	Cell_Line	MV4;11	POLR2A	GSM1845169,GSM1845166,GSM1845163,GSM1845145,GSM1845142,GSM1845139,GSM1845136,GSM2405926,GSM2405925,GSM2405922,GSM2405921
91	Cell_Line	Nalm6	POLR2A	GSM2144899,GSM2144898,GSM2144896,GSM2144895
92	Cell_Line	NB4	POLR2A	GSM468191,GSM468190,GSM468189,GSM832462,GSM970214,GSM325935,GSM935354
93	Cell_Line	NCCIT	POLR2A	GSM654639
94	Cell_Line	NCI-H2087	POLR2A	GSM2066437
95	Cell_Line	NHEK	POLR2A	GSM748558,GSM733671
96	Cell_Line	OCI-Ly1	POLR2A	GSM763428,GSM763427,GSM1133652,GSM1133653,GSM1296635,GSM1296638
97	Cell_Line	P493-6	POLR2A	GSM1036412,GSM894088,GSM894090,GSM894089,GSM1234502,GSM1386344
98	Cell_Line	PANC-1	POLR2A	GSM1010788
99	Cell_Line	PBDE	POLR2A	GSM935462
100	Cell_Line	PFSK-1	POLR2A	GSM1010819
101	Cell_Line	PrEC	POLR2A	GSM1383869
102	Cell_Line	R1-D567	POLR2A	GSM2729729
103	Cell_Line	Raji	POLR2A	GSM920942,GSM920943,GSM920944,GSM920945,GSM920949,GSM945570,GSM945572,GSM945571,GSM935461,GSM1277991,GSM1277992,GSM1277993,GSM1277994,GSM1277995,GSM1278000,GSM1278001,GSM1278002,GSM1892289,GSM1892290,GSM1892291,GSM1892292,GSM1892293,GSM1892294,GSM2152021,GSM1976307,GSM1976306,GSM1976301,GSM1976297,GSM1976296,GSM1976291,GSM2094192,GSM2473252,GSM2473253,GSM2473254,GSM2473255
104	Cell_Line	Reh	POLR2A	GSM2144902,GSM2144901
105	Cell_Line	SF8628	POLR2A	GSM2265627,GSM2265626
106	Cell_Line	SH-EP	POLR2A	GSM2589153,GSM2589152,GSM2589150,GSM2589155,GSM2589154
107	Cell_Line	SH-EP-NMYCER	POLR2A	GSM2589147,GSM2589149,GSM2589148
108	Cell_Line	SH-SY5Y	POLR2A	GSM1532411,GSM1532413
109	Cell_Line	Shef 4	POLR2A	GSM535981
110	Cell_Line	SHEP-21N	POLR2A	GSM2690206,GSM2113512,GSM2113516,GSM2690207,GSM2690208,GSM2113508
111	Cell_Line	SK-N-MC	POLR2A	GSM1010793
112	Cell_Line	SK-N-SH	POLR2A	GSM1010817,GSM2038350
113	Cell_Line	SKBR-3	POLR2A	GSM1537295
114	Cell_Line	SKMEL5	POLR2A	GSM1968287,GSM1968286
115	Cell_Line	SW480	POLR2A	GSM2746543
116	Cell_Line	T47D	POLR2A	GSM2644614,GSM2644612,GSM2644613,GSM2644610,GSM2644611,GSM2644607,GSM2644609,GSM2644608
117	Cell_Line	T47D-MTVL	POLR2A	GSM1155984
118	Cell_Line	THP-1	POLR2A	GSM1905826,GSM1905827
119	Cell_Line	TIME	POLR2A	GSM2218626,GSM2218627,GSM2218624,GSM2218625,GSM2218622,GSM2218623,GSM2218620,GSM2218621,GSM2218628,GSM2218629,GSM2218644,GSM2218645,GSM2218640,GSM2218641,GSM2218642,GSM2218643,GSM2218635,GSM2218634,GSM2218637,GSM2218636,GSM2218631,GSM2218630,GSM2218633,GSM2218632,GSM2218639,GSM2218638
120	Cell_Line	TIVE-LTC	POLR2A	GSM1265864,GSM1265867
121	Cell_Line	TL-Om1	POLR2A	GSM2281664,GSM2281662
122	Cell_Line	U-2932	POLR2A	GSM1354549
123	Cell_Line	U2OS	POLR2A	GSM1177769,GSM1177770,GSM1177771,GSM1177772,GSM1231601,GSM1231602,GSM1231603,GSM1231604,GSM1231605,GSM1231606,GSM2572689,GSM2572688,GSM2572690,GSM2572691
124	Cell_Line	U87	POLR2A	GSM894107,GSM1195554,GSM1195553,GSM803459,GSM2304871,GSM2304870,GSM2304868,GSM2304867
125	Cell_Line	U937	POLR2A	GSM726989,GSM726988
126	Cell_Line	VCaP	POLR2A	GSM353623,GSM353608,GSM353607,GSM1328964,GSM1328965,GSM1328966,GSM1328967,GSM1328968,GSM1463465,GSM1463466,GSM1622632,GSM1622633,GSM1622634,GSM1622635,GSM1622636,GSM1622637,GSM1777588,GSM1777589,GSM1777590,GSM1777591,GSM1777593,GSM1777594,GSM1777595
127	Cell_Line	WI-38	POLR2A	GSM1035428,GSM1035437,GSM1537294
128	Cell_Line	ZR-75-1	POLR2A	GSM1537297
129	Cell_Type	3565 cells	POLR2A	GSM2360995,GSM2360991
130	Cell_Type	Adipocyte	POLR2A	GSM1480366,GSM1480367,GSM1480368,GSM1480369
131	Cell_Type	B Lymphocyte	POLR2A	GSM971344
132	Cell_Type	Cardiomyocyte	POLR2A	GSM807736,GSM2047028
133	Cell_Type	Embryonic Stem Cell	POLR2A	GSM1579351,GSM1579352,GSM1579353,GSM1579354,GSM1579355,GSM1579356,GSM1579357,GSM1579358,GSM1579359,GSM1579360,GSM1579361,GSM1579362
134	Cell_Type	Endothelial Cell	POLR2A	GSM748548,GSM748549,GSM850305,GSM850304,GSM1214682,GSM1214683,GSM1214684,GSM1214685,GSM1226376,GSM1226377,GSM1226378,GSM1226379,GSM733749,GSM935393,GSM822306,GSM1010824,GSM1010830,GSM1305213,GSM1305214,GSM1305215,GSM2442784,GSM2442783,GSM2442782,GSM2442781,GSM2550245,GSM2550203
135	Cell_Type	Epithelium	POLR2A	GSM529980,GSM529979,GSM529978,GSM529977,GSM353656,GSM1065010,GSM1369957,GSM1383857,GSM1537293,GSM2816761,GSM2816760
136	Cell_Type	Erythroblast	POLR2A	GSM2741448
137	Cell_Type	Fibroblast	POLR2A	GSM1405132,GSM1405135,GSM1405138,GSM1405141,GSM2550217,GSM2151922,GSM2151921,GSM2151920,GSM2333818,GSM2333817,GSM2333816,GSM2151919,GSM2550259
138	Cell_Type	Glioblastoma Stem Cell	POLR2A	GSM2304875
139	Cell_Type	Haematopoietic Progenitor Cell	POLR2A	GSM638320,GSM638319,GSM317591
140	Cell_Type	Hepatocyte	POLR2A	GSM1670912
141	Cell_Type	hESC	POLR2A	GSM1701829,GSM1701826
142	Cell_Type	IN528	POLR2A	GSM2360998,GSM2360997
143	Cell_Type	Keratinocyte	POLR2A	GSM1446923,GSM1446924,GSM1446925,GSM1446926,GSM1645716,GSM1645717
144	Cell_Type	Macrophage	POLR2A	GSM2592805,GSM2592806
145	Cell_Type	Mesenchymal Stem Cell	POLR2A	GSM1684630,GSM1684631,GSM1684632,GSM1684633
146	Cell_Type	Osteoblast	POLR2A	GSM2188501,GSM2188500,GSM2188499,GSM2188498,GSM2188497,GSM2188496,GSM2360006,GSM2360005
147	Cell_Type	Plasma Cell	POLR2A	GSM1033764,GSM1195563,GSM1195562,GSM1195564
148	Cell_Type	Proerythroblast	POLR2A	GSM317601,GSM908069,GSM908068,GSM970259,GSM970260
149	Cell_Type	Progenitor Cells	POLR2A	GSM2550238,GSM2550196
150	Cell_Type	resting	POLR2A	GSM2370653,GSM2370645,GSM2370637
151	Cell_Type	Stem cell	POLR2A	GSM2550210,GSM2550231,GSM2550189,GSM2550252
152	Cell_Type	Stromal Cell	POLR2A	GSM1703608
153	Cell_Type	T Lymphocyte	POLR2A	GSM501715,GSM417829,GSM393968,GSM393967,GSM393966,GSM823381,GSM823380,GSM1022949,GSM1022946,GSM1022947,GSM1022950,GSM1022948,GSM1022945,GSM1082928,GSM1082931
154	Cell_Type	Th1	POLR2A	GSM1527708,GSM1527706,GSM1527696,GSM1527695
155	Cell_Type	Th2	POLR2A	GSM1527709,GSM1527707,GSM1527698,GSM1527697
156	Tissue	Brain	POLR2A	GSM822302
157	Tissue	Breast	POLR2A	ENCSR299CAV_1,ENCSR304IVU_1,GSM2537914
158	Tissue	Colon	POLR2A	GSM1545657,GSM1545658,GSM1545659,GSM1545660,GSM1545661,GSM1545662,GSM1545663,GSM1545664,GSM1545668,GSM1545669,GSM1545670,GSM1545671,GSM1545672,GSM1545673,ENCSR107EUS_1,ENCSR132XRW_1,ENCSR667UWT_1,ENCSR974HQI_1
159	Tissue	endometrioid adenocarcinoma	POLR2A	GSM2144766,GSM2144762,GSM2144759,GSM2144756,GSM2144752,GSM2144748
160	Tissue	gastroesophageal sphincter	POLR2A	ENCSR097EEA_1,ENCSR367UUC_1
161	Tissue	Liver	POLR2A	GSM1670919
162	Tissue	Muscle	POLR2A	GSM2519952,GSM2519953,GSM2519956,GSM2519957,GSM2519954,GSM2519955
163	Tissue	Pontine	POLR2A	GSM2265658
164	Tissue	Retina	POLR2A	GSM2316358,GSM2316357,GSM2316356,GSM2316355,GSM2316354
165	Tissue	Sigmoid Colon	POLR2A	ENCSR338PIQ_1,ENCSR431EHE_1,ENCSR472VBD_1,ENCSR724FCJ_1
166	Tissue	Stomach	POLR2A	ENCSR038YKU_1,ENCSR122EYE_1,ENCSR434MWV_1,ENCSR775VUA_1
