# Supplementary material for: eRNA-IDO: A One-stop Platform for Identification, Interactome Discovery, and Functional Annotation of Enhancer RNAs
Source: Genomics Proteomics Bioinformatics. 2024 Aug 23;22(4):qzae059. doi: 10.1093/gpbjnl/qzae059 (PMC11514848; doi:10.1093/gpbjnl/qzae059)
Supplement: qzae059_Supplementary_Data [file qzae059_supplementary_data.zip › TableS1-done.xlsx]

## Sheet: Table S1
Table S1 ChIP-seq datasets of H3K27ac modification
No.	Group	Biosample	Histone	Dataset
1	Cell_Line	1015c	H3K27ac	GSM1820954, GSM1820955
2	Cell_Line	143B	H3K27ac	GSM1914981
3	Cell_Line	HEK293T-Rex	H3K27ac	GSM1479214, GSM1820962, GSM1820966, GSM1820970
4	Cell_Line	501-Mel	H3K27ac	GSM2476350
5	Cell_Line	5637	H3K27ac	GSM1948904
6	Cell_Line	697	H3K27ac	GSM2107712
7	Cell_Line	7250	H3K27ac	GSM2214082, GSM2214081
8	Cell_Line	76NF2V	H3K27ac	GSM2258686, GSM2258687
9	Cell_Line	786-O	H3K27ac	GSM2067535, GSM2067534, GSM2723830, GSM2723818, GSM2293336, GSM2723866, GSM2723868, GSM2723826, GSM2723822
10	Cell_Line	90-8TL	H3K27ac	GSM1527927, GSM1527930
11	Cell_Line	A-498	H3K27ac	GSM2293338, GSM2723840, GSM2723838
12	Cell_Line	A375	H3K27ac	GSM1515414, GSM2190579, GSM2653902, GSM2359487, GSM2359493
13	Cell_Line	A549	H3K27ac	GSM1038443, GSM1038444, GSM1003493, GSM1003578, ENCSR102XUM_1, ENCSR102XUM_2, ENCSR102XUM_3, ENCSR180YHA_1, ENCSR180YHA_2, ENCSR180YHA_3, ENCSR242TBH_1, ENCSR242TBH_2, ENCSR242TBH_3, ENCSR250EHC_1, ENCSR250EHC_2, ENCSR340NAL_1, ENCSR340NAL_2, ENCSR340NAL_3, ENCSR350EFV_1, ENCSR350EFV_2, ENCSR350EFV_3, ENCSR435JKM_1, ENCSR435JKM_2, ENCSR435JKM_3, ENCSR543ZVZ_1, ENCSR543ZVZ_2, ENCSR543ZVZ_3, ENCSR5…
14	Cell_Line	A673	H3K27ac	GSM1517563, GSM1517570, GSM1517571, GSM1517573, GSM1517574, ENCSR714TJD_1, ENCSR714TJD_2
15	Cell_Line	AG04450	H3K27ac	GSM1010912
16	Cell_Line	AGS	H3K27ac	GSM1960223, GSM2356641
17	Cell_Line	ALL-SIL	H3K27ac	GSM1816978
18	Cell_Line	ATL-2	H3K27ac	GSM2281644
19	Cell_Line	BE2-C	H3K27ac	GSM1680101, GSM1680107, GSM2037779, GSM2037780, GSM2113518
20	Cell_Line	BG01	H3K27ac	GSM1272758
21	Cell_Line	BHY	H3K27ac	GSM2356642
22	Cell_Line	BICR16	H3K27ac	GSM2356643
23	Cell_Line	BICR31	H3K27ac	GSM2356644, GSM2592996, GSM2592995, GSM2592994, GSM2592993, GSM2784716, GSM2784717, GSM2784718, GSM2784719, GSM2784715, GSM2784720
24	Cell_Line	BICR6	H3K27ac	GSM2356645
25	Cell_Line	BJ	H3K27ac	GSM1330734, GSM1869136, GSM2401449, GSM2977510
26	Cell_Line	BJEL	H3K27ac	GSM1869142
27	Cell_Line	BJELM	H3K27ac	GSM1869148
28	Cell_Line	BT-16	H3K27ac	GSM1835890, GSM1835887
29	Cell_Line	BT-549	H3K27ac	GSM1589476
30	Cell_Line	C4-2B	H3K27ac	GSM1868873, GSM2080913, GSM2080914, GSM1868872
31	Cell_Line	C6661	H3K27ac	GSM2523126
32	Cell_Line	Caco-2	H3K27ac	GSM2532773
33	Cell_Line	CAL33	H3K27ac	GSM2356646
34	Cell_Line	CAL51-MCF7	H3K27ac	GSM1693015, GSM1693016
35	Cell_Line	Calu-3	H3K27ac	GSM1548075
36	Cell_Line	Capan-1	H3K27ac	GSM1574235
37	Cell_Line	CCRF-CEM	H3K27ac	GSM2037781
38	Cell_Line	CFPAC-1	H3K27ac	GSM1574279, GSM1574280, GSM1574281, GSM1574282, GSM1574284, GSM1574285, GSM1574283
39	Cell_Line	CHL-1	H3K27ac	GSM2516777, GSM2516792, GSM2516782, GSM2516783, GSM2516780, GSM2516786, GSM2516789
40	Cell_Line	CHP-134	H3K27ac	GSM2037782, GSM2037783
41	Cell_Line	CHP-212	H3K27ac	GSM2664355
42	Cell_Line	CJM	H3K27ac	GSM1953837
43	Cell_Line	CLB-Ga	H3K27ac	GSM2664319, GSM2664317
44	Cell_Line	CLB-Pe	H3K27ac	GSM2664323
45	Cell_Line	COLO 205	H3K27ac	GSM1890738, GSM2058025, GSM1890739
46	Cell_Line	COLO 679	H3K27ac	GSM1953838
47	Cell_Line	Colo-205	H3K27ac	GSM2702219
48	Cell_Line	COLO-320	H3K27ac	GSM1890750, GSM1890751
49	Cell_Line	COLO-741	H3K27ac	GSM1296640, GSM1890757
50	Cell_Line	CTR	H3K27ac	GSM2214085
51	Cell_Line	CUTLL1	H3K27ac	GSM1252938, GSM1252939, GSM1252940, GSM1857033, GSM1857031
52	Cell_Line	CyT49	H3K27ac	GSM1316300, GSM1316301, GSM1316307, GSM1316308, GSM1316314, GSM1316315, GSM1316321, GSM1316322, GSM1316328, GSM1316329, GSM1316335, GSM1316336, GSM1316341, GSM1551472
53	Cell_Line	D-341	H3K27ac	GSM2432976, GSM2432975, GSM2432974, GSM2432972, GSM2432970, GSM2432968, GSM2432966, GSM2432965, GSM2432963, GSM2432961, GSM2432959, GSM2432955
54	Cell_Line	D1 ORL UVA	H3K27ac	GSM2644050
55	Cell_Line	D283 Med	H3K27ac	GSM2432988, GSM2432987, GSM2432986, GSM2432985, GSM2432947
56	Cell_Line	Detroit562	H3K27ac	GSM2356647
57	Cell_Line	DKO1	H3K27ac	GSM1415884, GSM1420161
58	Cell_Line	DL23	H3K27ac	GSM1216736, GSM1216740, GSM1216743
59	Cell_Line	DLD-1	H3K27ac	GSM2037784
60	Cell_Line	DND-41	H3K27ac	GSM1314136, GSM1314143, GSM1003462
61	Cell_Line	DU-528	H3K27ac	GSM2037785
62	Cell_Line	DU145	H3K27ac	GSM2702220
63	Cell_Line	EBC-1	H3K27ac	GSM2037786, GSM2664363
64	Cell_Line	EEC16	H3K27ac	GSM1663010, GSM1663011
65	Cell_Line	FT246	H3K27ac	GSM1663018, GSM1663019
66	Cell_Line	FT33	H3K27ac	GSM1663026, GSM1663027
67	Cell_Line	FU97	H3K27ac	GSM1975182, GSM1969627
68	Cell_Line	G-401	H3K27ac	GSM1835878, GSM1835873, GSM2409666, GSM2409660
69	Cell_Line	GI-CA-N	H3K27ac	GSM2664357
70	Cell_Line	GI-ME-N	H3K27ac	GSM2664325
71	Cell_Line	GLC-16	H3K27ac	GSM1526704
72	Cell_Line	GM06990	H3K27ac	GSM2040759
73	Cell_Line	GM10847	H3K27ac	GSM1233872, GSM1233873
74	Cell_Line	GM12878	H3K27ac	GSM646316, GSM646317, GSM1233889, GSM1233890, GSM1233891, GSM1233892, GSM1233893, GSM1233894, GSM1233895, GSM733771, GSM1333956, GSM1333973, GSM1333974, GSM1333975, GSM1333976, GSM1333977, GSM1333978, GSM1333979, GSM1333980, GSM1599155, GSM1599156, GSM1599157, GSM1599158, GSM1599159, GSM1599160, GSM1599161, GSM1599162, GSM1666206, GSM1666207, GSM1666208, GSM1666209, GSM1874105, GSM2040755, GSM204…
75	Cell_Line	GM12890	H3K27ac	GSM1233917, GSM1233918
76	Cell_Line	GM12891	H3K27ac	GSM1233935, GSM1233936, GSM1233937
77	Cell_Line	GM12892	H3K27ac	GSM1233957, GSM1233958, GSM1233959
78	Cell_Line	GM17942	H3K27ac	GSM2040758, GSM2040757
79	Cell_Line	GM18486	H3K27ac	GSM1233980, GSM1233981, GSM1420889
80	Cell_Line	GM18498	H3K27ac	GSM1420890, GSM1550987, GSM1550990
81	Cell_Line	GM18499	H3K27ac	GSM1420869, GSM1550865, GSM1550905
82	Cell_Line	GM18501	H3K27ac	GSM1550863, GSM1550910
83	Cell_Line	GM18502	H3K27ac	GSM1420841, GSM1550925, GSM1550991
84	Cell_Line	GM18504	H3K27ac	GSM1420842, GSM1550908
85	Cell_Line	GM18505	H3K27ac	GSM1164223, GSM1233995, GSM1233996, GSM1550830
86	Cell_Line	GM18507	H3K27ac	GSM1164224, GSM1420843, GSM1550857
87	Cell_Line	GM18508	H3K27ac	GSM1164225, GSM1420844, GSM1550957
88	Cell_Line	GM18510	H3K27ac	GSM1550977
89	Cell_Line	GM18511	H3K27ac	GSM1420892, GSM1550928
90	Cell_Line	GM18516	H3K27ac	GSM1164226, GSM1420871, GSM1550842
91	Cell_Line	GM18517	H3K27ac	GSM1420872, GSM1550886
92	Cell_Line	GM18519	H3K27ac	GSM1420870, GSM1550833
93	Cell_Line	GM18520	H3K27ac	GSM1420893, GSM1550864
94	Cell_Line	GM18522	H3K27ac	GSM1164227, GSM1420873, GSM1550923
95	Cell_Line	GM18526	H3K27ac	GSM1234012, GSM1234013
96	Cell_Line	GM18852	H3K27ac	GSM1420875, GSM1550803
97	Cell_Line	GM18853	H3K27ac	GSM1420876, GSM1550854
98	Cell_Line	GM18855	H3K27ac	GSM1420877, GSM1550812
99	Cell_Line	GM18856	H3K27ac	GSM1420845, GSM1550993
100	Cell_Line	GM18858	H3K27ac	GSM1551001
101	Cell_Line	GM18859	H3K27ac	GSM1550807
102	Cell_Line	GM18861	H3K27ac	GSM1420846, GSM1550913
103	Cell_Line	GM18862	H3K27ac	GSM1420847, GSM1550823
104	Cell_Line	GM18870	H3K27ac	GSM1420848, GSM1550909
105	Cell_Line	GM18907	H3K27ac	GSM1550999
106	Cell_Line	GM18909	H3K27ac	GSM1420894, GSM1550959
107	Cell_Line	GM18912	H3K27ac	GSM1420878, GSM1550882
108	Cell_Line	GM18913	H3K27ac	GSM1420879, GSM1550811
109	Cell_Line	GM18916	H3K27ac	GSM1420895, GSM1550984
110	Cell_Line	GM18951	H3K27ac	GSM1234029, GSM1234030
111	Cell_Line	GM19092	H3K27ac	GSM1550808
112	Cell_Line	GM19093	H3K27ac	GSM1420849, GSM1550992
113	Cell_Line	GM19098	H3K27ac	GSM1420865, GSM1550924
114	Cell_Line	GM19099	H3K27ac	GSM1234046, GSM1234047, GSM1420866, GSM1550998
115	Cell_Line	GM19101	H3K27ac	GSM1420883, GSM1550795
116	Cell_Line	GM19114	H3K27ac	GSM1420896, GSM1420898, GSM1550891
117	Cell_Line	GM19116	H3K27ac	GSM1420855, GSM1550883
118	Cell_Line	GM19119	H3K27ac	GSM1420888, GSM1550889
119	Cell_Line	GM19127	H3K27ac	GSM1420860, GSM1550814
120	Cell_Line	GM19130	H3K27ac	GSM1420858, GSM1550948
121	Cell_Line	GM19131	H3K27ac	GSM1420857, GSM1551000
122	Cell_Line	GM19137	H3K27ac	GSM1420884, GSM1550858
123	Cell_Line	GM19138	H3K27ac	GSM1420885, GSM1550969
124	Cell_Line	GM19140	H3K27ac	GSM1420856, GSM1550792
125	Cell_Line	GM19141	H3K27ac	GSM1164228, GSM1550821
126	Cell_Line	GM19143	H3K27ac	GSM1420864, GSM1551022
127	Cell_Line	GM19144	H3K27ac	GSM1420861, GSM1551021
128	Cell_Line	GM19147	H3K27ac	GSM1420897, GSM1420899, GSM1550921, GSM1550946
129	Cell_Line	GM19152	H3K27ac	GSM1420863, GSM1550878
130	Cell_Line	GM19153	H3K27ac	GSM1420862, GSM1551009
131	Cell_Line	GM19159	H3K27ac	GSM1420880, GSM1551020
132	Cell_Line	GM19160	H3K27ac	GSM1420881, GSM1550873
133	Cell_Line	GM19171	H3K27ac	GSM1550896
134	Cell_Line	GM19190	H3K27ac	GSM1550862
135	Cell_Line	GM19193	H3K27ac	GSM1164229, GSM1234063, GSM1234064, GSM1420867
136	Cell_Line	GM19200	H3K27ac	GSM1420853, GSM1550950
137	Cell_Line	GM19201	H3K27ac	GSM1420887, GSM1551006
138	Cell_Line	GM19203	H3K27ac	GSM1550822
139	Cell_Line	GM19204	H3K27ac	GSM1164230, GSM1550927
140	Cell_Line	GM19206	H3K27ac	GSM1550791
141	Cell_Line	GM19207	H3K27ac	GSM1550851
142	Cell_Line	GM19209	H3K27ac	GSM1420854, GSM1550895
143	Cell_Line	GM19210	H3K27ac	GSM1420850, GSM1551023
144	Cell_Line	GM19222	H3K27ac	GSM1420882, GSM1550945
145	Cell_Line	GM19223	H3K27ac	GSM1551004
146	Cell_Line	GM19225	H3K27ac	GSM1550836
147	Cell_Line	GM19238	H3K27ac	GSM1164231, GSM1234080, GSM1234081, GSM1234082
148	Cell_Line	GM19239	H3K27ac	GSM1164232, GSM1234101, GSM1234102, GSM1234103, GSM1420868
149	Cell_Line	GM19240	H3K27ac	GSM1234123, GSM1234124, GSM1234125
150	Cell_Line	GM19257	H3K27ac	GSM1550944
151	Cell_Line	GM2255	H3K27ac	GSM1234147, GSM1234148
152	Cell_Line	GM2588	H3K27ac	GSM1234165, GSM1234166
153	Cell_Line	GM2610	H3K27ac	GSM1234183, GSM1234184
154	Cell_Line	GM2630	H3K27ac	GSM1234201, GSM1234202
155	Cell_Line	GRANTA-519	H3K27ac	GSM1703901
156	Cell_Line	GSU	H3K27ac	GSM2356648
157	Cell_Line	H1	H3K27ac	GSM663427, GSM466732, GSM753425, GSM753426, GSM753427, GSM753428, GSM753429, GSM767341, GSM767342, GSM767343, GSM818031, GSM864035, GSM864799, GSM864800, GSM896162, GSM646336, GSM956008, GSM1006721, GSM733718
158	Cell_Line	H128	H3K27ac	GSM894066
159	Cell_Line	H1299	H3K27ac	GSM2150370, GSM2150378, GSM2150354, GSM2150362, GSM2150346
160	Cell_Line	H2009	H3K27ac	GSM1635576, GSM1635577, GSM1849548, GSM1849549, GSM1849550
161	Cell_Line	H2171	H3K27ac	GSM894067
162	Cell_Line	H3122	H3K27ac	GSM2359489, GSM2359495
163	Cell_Line	H358	H3K27ac	GSM1635574, GSM1635575
164	Cell_Line	H7	H3K27ac	GSM1273645
165	Cell_Line	H9	H3K27ac	GSM665037, GSM605307, GSM602294, GSM1521721, GSM1521726, GSM2029366, GSM2029361, GSM2029356, GSM2029351, GSM2648925, GSM2648926
166	Cell_Line	HBL1	H3K27ac	GSM1254196
167	Cell_Line	HCC1937	H3K27ac	GSM2258903, GSM2258902
168	Cell_Line	HCC1954	H3K27ac	GSM721136, GSM2066435, GSM2066436, GSM2258831, GSM2258830
169	Cell_Line	HCC827	H3K27ac	GSM2037787
170	Cell_Line	HCC95	H3K27ac	GSM1635578, GSM2784724, GSM2784721, GSM2784723, GSM2784722
171	Cell_Line	HCT-116	H3K27ac	GSM946854, GSM1224664, GSM1224665, GSM945853, GSM1465028, GSM1465029, GSM1415876, GSM1866701, GSM1866974, GSM1866975, GSM1866976, GSM1866978, GSM1890730, GSM2175555, GSM2175556, GSM2175571, GSM2175572, GSM1835984, GSM1835983, GSM1835982, GSM2224581, GSM2058026, GSM2265672, GSM2265671, GSM2265670, GSM1890731, GSM2719754, GSM2719755, GSM2719752, GSM2719753, GSM2719750, GSM2719751, GSM2667961, GSM26…
172	Cell_Line	HCT-15	H3K27ac	GSM1890742, GSM1890743
173	Cell_Line	HEK	H3K27ac	GSM2300288, GSM2300283
174	Cell_Line	HEK293	H3K27ac	GSM2171417, GSM2171416, GSM2711409
175	Cell_Line	HEK293A	H3K27ac	GSM1647364, GSM1647365, GSM1647366, GSM1647367
176	Cell_Line	HEK293T	H3K27ac	GSM1249889
177	Cell_Line	HeLa	H3K27ac	GSM1670864, GSM1670865, GSM1670866, GSM1670867, GSM1670868, GSM1670869, GSM1670870, GSM1670871, GSM1517089, GSM1517090, GSM2029132, GSM2029133, GSM2029134, GSM2029135, GSM2029136
178	Cell_Line	HeLa-S3	H3K27ac	GSM733684
179	Cell_Line	HepG2	H3K27ac	GSM646356, GSM646355, GSM733743, GSM1670897, GSM2740934, GSM2740935, GSM2740936, GSM2740937
180	Cell_Line	HFF	H3K27ac	GSM2066623
181	Cell_Line	HK1	H3K27ac	GSM2523132
182	Cell_Line	HKC8	H3K27ac	GSM1203230
183	Cell_Line	HL-60	H3K27ac	GSM2418816, GSM2418810, GSM2418804, GSM2871152
184	Cell_Line	hMADS-3	H3K27ac	GSM1443805, GSM1443806, GSM1443807, GSM1443808, GSM1443831, GSM1443832
185	Cell_Line	HNE1	H3K27ac	GSM2523136
186	Cell_Line	HOS	H3K27ac	GSM1914985
187	Cell_Line	HS-ES-2M	H3K27ac	GSM2409690, GSM2409684
188	Cell_Line	HSC4	H3K27ac	GSM2356655
189	Cell_Line	HT-3	H3K27ac	GSM2640403
190	Cell_Line	HT1080	H3K27ac	GSM1663107, GSM1663108
191	Cell_Line	HT29	H3K27ac	GSM1296643, GSM1890734, GSM2042874, GSM2042876, GSM2042878, GSM2042880, GSM2042882, GSM2042884, GSM2042886, GSM2042888, GSM2042890, GSM2042892, GSM1890735, GSM2042898, GSM2042897, GSM2042896, GSM2042895, GSM2042894
192	Cell_Line	Hu09	H3K27ac	GSM1914989
193	Cell_Line	HuCCT1	H3K27ac	GSM1670702, GSM1670703
194	Cell_Line	HUES48	H3K27ac	GSM997250
195	Cell_Line	HUES6	H3K27ac	GSM1112774, GSM1112776
196	Cell_Line	HUES64	H3K27ac	GSM997249, GSM1112830, GSM1112825, GSM1112832, GSM1112831, GSM1112775, GSM1505665, GSM1505666, GSM1505667, GSM1505668, GSM1505669, GSM1505670, GSM1505671, GSM1505672, GSM1505673, GSM1505674
197	Cell_Line	Huh7	H3K27ac	GSM2360941, GSM2360940, GSM2360939
198	Cell_Line	ID00014	H3K27ac	GSM2040760
199	Cell_Line	ID00015	H3K27ac	GSM2040761
200	Cell_Line	ID00016	H3K27ac	GSM2040762, GSM2040763
201	Cell_Line	IM95	H3K27ac	GSM1975127, GSM1969572
202	Cell_Line	IMEC	H3K27ac	GSM2301915, GSM2301910
203	Cell_Line	IMR-32	H3K27ac	GSM2664327
204	Cell_Line	IMR-5-75	H3K27ac	GSM2127467
205	Cell_Line	IMR90	H3K27ac	GSM521887, GSM469967, GSM469966, GSM1055818, GSM1055819, GSM1154047, GSM1442703, GSM1442704, GSM1418963, GSM1418964, GSM1915113, GSM1915114, GSM1915115, GSM2098176, GSM2098177, GSM2098178, GSM2098185, GSM2098186, GSM2341643
206	Cell_Line	IOE11	H3K27ac	GSM1663035, GSM1663036
207	Cell_Line	IOE4	H3K27ac	GSM1663045, GSM1663046
208	Cell_Line	iPS C1	H3K27ac	GSM1272746, GSM1272752
209	Cell_Line	iPS cells	H3K27ac	GSM2183755, GSM2183754
210	Cell_Line	iPS DF 19.11	H3K27ac	GSM706065, GSM752965, GSM752966
211	Cell_Line	iPS DF 6.9	H3K27ac	GSM752967
212	Cell_Line	Ishikawa	H3K27ac	GSM1635579, GSM1635580, GSM2664034, GSM2664035, GSM2664030, GSM2664031, GSM2664032, GSM2664033
213	Cell_Line	JHU-06	H3K27ac	GSM2247243, GSM2247246, GSM2792927, GSM2792929, GSM2394402, GSM2394405, GSM2394404, GSM2394407, GSM2394406, GSM2394408
214	Cell_Line	JMSU-1	H3K27ac	GSM2877300, GSM2877296, GSM2877297, GSM2877301
215	Cell_Line	Jurkat	H3K27ac	GSM1246865, GSM1296384, GSM1431909, GSM1519634, GSM1519638, GSM1519642, GSM1603210, GSM1603211, GSM1697882
216	Cell_Line	K562	H3K27ac	GSM646435, GSM646434, GSM733656, GSM1782704, GSM1782738, GSM1652918, GSM1918425, GSM1918426, GSM1918427, GSM1918444, GSM1918445, GSM1918446, GSM1918447, GSM1918448, GSM1918449, GSM1918450, GSM1918451, GSM1918452, GSM1918471, GSM1918472, GSM1918473, GSM1918474, GSM1918475, GSM1918476, GSM1918477, GSM1918478, GSM1918479, GSM1918557, GSM1918558, GSM1918559, GSM1918560, GSM1918561, GSM1918562, GSM191…
217	Cell_Line	KARPAS-422	H3K27ac	GSM1703909
218	Cell_Line	KATO III	H3K27ac	GSM1960225, GSM2201100, GSM1975104, GSM1969549, GSM2356656
219	Cell_Line	KB Cell	H3K27ac	GSM1566557, GSM1566558, GSM1566559, GSM1566560
220	Cell_Line	KELLY	H3K27ac	GSM1532401, GSM2113524
221	Cell_Line	KMS11	H3K27ac	ENCSR955IXZ_1, ENCSR955IXZ_2, ENCSR955IXZ_3
222	Cell_Line	KOPT-K1	H3K27ac	GSM1314122, GSM1314129, GSM2318734
223	Cell_Line	KYSE-510	H3K27ac	GSM2039112
224	Cell_Line	L3.6	H3K27ac	GSM2398390, GSM2398389, GSM2398388, GSM2398387, GSM2398386
225	Cell_Line	LAN-1	H3K27ac	GSM2664329
226	Cell_Line	LCL	H3K27ac	GSM2597212, GSM2597211, GSM2597210, GSM2597209, GSM2597208, GSM2597207, GSM2597206, GSM2597205, GSM2597204
227	Cell_Line	LHCN-M2	H3K27ac	GSM2068364, GSM2068356
228	Cell_Line	LIS2	H3K27ac	GSM1571895, GSM1571901
229	Cell_Line	LM7	H3K27ac	GSM1914993
230	Cell_Line	LNAR'	H3K27ac	GSM2771573
231	Cell_Line	LNCaP	H3K27ac	GSM686938, GSM686937, GSM1249447, GSM1249448, GSM1862985, GSM1862987, GSM1862988, GSM1862989, GSM1862990, GSM1862991, GSM1862992, GSM1862993, GSM1862994, GSM1862996, GSM1862997, GSM1862998, GSM1862999, GSM1863000, GSM1863001, GSM1863002, GSM1863003, GSM1863004, GSM1902615, GSM1907214, GSM1907213, GSM1862995, GSM1862986
232	Cell_Line	LNCaP-abl	H3K27ac	GSM1679105, GSM1679106
233	Cell_Line	LOUCY	H3K27ac	GSM1916974, GSM2037788
234	Cell_Line	LoVo	H3K27ac	GSM2224582
235	Cell_Line	LOX-IMVI	H3K27ac	GSM1953839
236	Cell_Line	LP-1	H3K27ac	GSM1847314, GSM1847318
237	Cell_Line	LREX'	H3K27ac	GSM2771574, GSM2771575
238	Cell_Line	LS174T	H3K27ac	GSM1365900
239	Cell_Line	LS180	H3K27ac	GSM1890754
240	Cell_Line	LTED	H3K27ac	GSM1481573, GSM1481574, GSM1481575
241	Cell_Line	LY1	H3K27ac	GSM2037789
242	Cell_Line	M112	H3K27ac	GSM1914997
243	Cell_Line	MB231	H3K27ac	GSM2258848, GSM2258849
244	Cell_Line	MB361	H3K27ac	GSM2258758, GSM2258759
245	Cell_Line	MB436	H3K27ac	GSM2258866, GSM2258867
246	Cell_Line	MB468	H3K27ac	GSM2258884, GSM2258885
247	Cell_Line	MCF-10A	H3K27ac	GSM1829629, GSM1874951, GSM1874950, GSM2175782, GSM2175781, GSM2474888, GSM2474889, GSM2258705, GSM2258704, GSM2676312, GSM2676310, GSM2676311, GSM2474903, GSM2474902, GSM2474901, GSM2474900, GSM2474904, GSM2474899, GSM2474898, GSM2474891, GSM2474890, GSM2474893, GSM2474892, GSM2474895, GSM2474894, GSM2474897, GSM2474896, GSM2676309, GSM2676308, GSM2676307, GSM2676306
248	Cell_Line	MCF-7	H3K27ac	GSM946850, GSM1115993, GSM1115992, GSM986077, GSM986079, GSM986080, GSM986078, GSM1059386, GSM945854, GSM1383859, GSM1402796, GSM1402797, GSM1402798, GSM1402799, GSM1402800, GSM1402801, GSM1693017, GSM1382472, GSM1382473, GSM1382482, GSM1382483, GSM1523087, GSM1523088, GSM1523089, GSM1523090, GSM1523091, GSM1523092, GSM1481570, GSM1481571, GSM1481572, GSM2033070, GSM2033071, GSM2036927, GSM203692…
249	Cell_Line	MD-901	H3K27ac	GSM2100301, GSM2100299, GSM2100297, GSM2100295, GSM2100293, GSM2100292, GSM2100290, GSM2100288, GSM2100286
250	Cell_Line	MDA-MB-231	H3K27ac	GSM1204474, GSM1204475, GSM1693018, GSM1693019, GSM1855991, GSM1855992, GSM1855993, GSM1855994, GSM1855995, GSM1855996, GSM2036929
251	Cell_Line	MDA-MB-468	H3K27ac	GSM1589470
252	Cell_Line	MG-63	H3K27ac	GSM1915005, GSM1915001
253	Cell_Line	MIA PaCa-2	H3K27ac	GSM1824413, GSM1824412, GSM1824409, GSM1824408
254	Cell_Line	MKN1	H3K27ac	GSM1960227
255	Cell_Line	MKN45	H3K27ac	GSM2076193
256	Cell_Line	MKN7	H3K27ac	GSM1975116, GSM1969561, GSM2579148, GSM2579151
257	Cell_Line	MLL-AF9	H3K27ac	GSM2366242
258	Cell_Line	MM.1S	H3K27ac	ENCSR758OEC_1, ENCSR758OEC_2
259	Cell_Line	MM1.S	H3K27ac	GSM894083
260	Cell_Line	MNNG	H3K27ac	GSM1915009
261	Cell_Line	MO1043	H3K27ac	GSM2435531, GSM2435527
262	Cell_Line	MOLM-13	H3K27ac	GSM1652920, GSM2136938
263	Cell_Line	MOLM-14	H3K27ac	GSM1587893, GSM1587909, GSM1587911, GSM1587913, GSM1587915
264	Cell_Line	MOLT-3	H3K27ac	GSM1519644
265	Cell_Line	MOLT-4	H3K27ac	GSM2037790, GSM2090931, GSM2090932
266	Cell_Line	MRC5	H3K27ac	GSM1970137, GSM1970133, GSM1970132, GSM2573028, GSM2573027, GSM2183748, GSM2183749, GSM2183753, GSM2183752, GSM2183751, GSM2183750
267	Cell_Line	MS1	H3K27ac	GSM1234220, GSM1234221, GSM1234222, GSM1234223, GSM1234224
268	Cell_Line	MSTO	H3K27ac	GSM1664956
269	Cell_Line	MutuI	H3K27ac	GSM2229488, GSM2229489
270	Cell_Line	MV4-11	H3K27ac	GSM1587925, GSM2037791, GSM1513830, GSM2108039, GSM2136946
271	Cell_Line	MV4-11R	H3K27ac	GSM1513831
272	Cell_Line	MV4;11	H3K27ac	GSM1845134, GSM2183712
273	Cell_Line	N87	H3K27ac	GSM2359490, GSM2359496
274	Cell_Line	NB-1643	H3K27ac	GSM2037792
275	Cell_Line	NB69	H3K27ac	GSM2700778, GSM2664359
276	Cell_Line	NCC-59	H3K27ac	GSM1975096, GSM1969541
277	Cell_Line	NCCIT	H3K27ac	GSM1361714
278	Cell_Line	NCI-0075	H3K27ac	GSM2214087
279	Cell_Line	NCI-0082	H3K27ac	GSM2214089
280	Cell_Line	NCI-H2087	H3K27ac	GSM2066433, GSM2066434
281	Cell_Line	NCI-H69	H3K27ac	GSM1526703
282	Cell_Line	NCI-H82	H3K27ac	GSM1526706
283	Cell_Line	NGP	H3K27ac	GSM1680104, GSM2037793, GSM2113527
284	Cell_Line	NHDF-Ad	H3K27ac	GSM733662
285	Cell_Line	NHEK	H3K27ac	GSM646456, GSM646457, GSM733674, GSM1666386, GSM2035817, GSM2035816, GSM2035810, GSM2035809, GSM1662339, GSM1662338
286	Cell_Line	NHLF	H3K27ac	GSM646476, GSM646477, GSM733646
287	Cell_Line	NS129	H3K27ac	GSM2214091
288	Cell_Line	NS134	H3K27ac	GSM2214093
289	Cell_Line	OCI-Ly1	H3K27ac	GSM898059, GSM898058, GSM1133646, GSM1133647
290	Cell_Line	OCI-Ly3	H3K27ac	GSM1254198
291	Cell_Line	OCI-Ly4	H3K27ac	GSM1254200
292	Cell_Line	OCUM-1	H3K27ac	GSM1975093, GSM1969538
293	Cell_Line	OVCAR3	H3K27ac	GSM2702221
294	Cell_Line	P12-ICHIKAWA	H3K27ac	GSM2037794
295	Cell_Line	P493-6	H3K27ac	GSM1036405, GSM894062, GSM894063, GSM894064, GSM1386346
296	Cell_Line	PANC-1	H3K27ac	GSM818826, GSM1574240, GSM2466037, GSM2466036, GSM2466035, GSM2466034
297	Cell_Line	PC-3	H3K27ac	GSM1383871, ENCSR826UTD_1, ENCSR826UTD_2
298	Cell_Line	PC-9	H3K27ac	ENCSR769FOC_1, ENCSR769FOC_2, ENCSR769FOC_3, GSM2359491, GSM2359497
299	Cell_Line	PEER	H3K27ac	GSM2037795
300	Cell_Line	PF382	H3K27ac	GSM2037796
301	Cell_Line	Pfeiffer	H3K27ac	GSM1703923, GSM1918681, GSM1918682, GSM1918683, GSM1918684, GSM1918689, GSM1918690, GSM1918691, GSM1918692, GSM1918693, GSM1918694, GSM1918695, GSM1918696, GSM1918701, GSM1918702, GSM1918703, GSM1918704
302	Cell_Line	PrEC	H3K27ac	GSM1383865, GSM2060768
303	Cell_Line	Raji	H3K27ac	GSM1356063, GSM1602237, GSM1602238, GSM1976303, GSM1976293, GSM2473263, GSM2473266, GSM2473265, GSM2473264
304	Cell_Line	Ramos	H3K27ac	GSM1519132
305	Cell_Line	Reh	H3K27ac	GSM2226526, GSM2107710
306	Cell_Line	RERF-GC-1B	H3K27ac	GSM1975113, GSM1969558
307	Cell_Line	Rh18	H3K27ac	GSM2243115
308	Cell_Line	Rh4	H3K27ac	GSM2214104
309	Cell_Line	RH5	H3K27ac	GSM2214121
310	Cell_Line	Rj2.2.5	H3K27ac	GSM1602239, GSM1602240
311	Cell_Line	RKO	H3K27ac	GSM2532775
312	Cell_Line	RMS008	H3K27ac	GSM2214123
313	Cell_Line	RMS206	H3K27ac	GSM2214125
314	Cell_Line	RMS209	H3K27ac	GSM2214127
315	Cell_Line	RMS216	H3K27ac	GSM2214129
316	Cell_Line	RMS237	H3K27ac	GSM2214131
317	Cell_Line	RMS238	H3K27ac	GSM2214133
318	Cell_Line	RPM-MC	H3K27ac	GSM2301920
319	Cell_Line	RPMI-8402	H3K27ac	GSM1442003
320	Cell_Line	RS4	H3K27ac	GSM1841292, GSM1841303
321	Cell_Line	RT112	H3K27ac	GSM2359498, GSM2359492
322	Cell_Line	RWPE1	H3K27ac	GSM2080918, GSM2080917, GSM1541010, GSM1541009
323	Cell_Line	SCMC	H3K27ac	GSM2214135
324	Cell_Line	SEM	H3K27ac	GSM2037797
325	Cell_Line	SET2	H3K27ac	GSM1587921
326	Cell_Line	SF268	H3K27ac	GSM1515744, GSM1515745
327	Cell_Line	SF7761	H3K27ac	GSM2265662
328	Cell_Line	SF8628	H3K27ac	GSM2265629, GSM2265628
329	Cell_Line	SH-EP	H3K27ac	GSM2664333
330	Cell_Line	SH-SY5Y	H3K27ac	GSM1532408, GSM1602665, GSM2120706, GSM2664335
331	Cell_Line	SHEP-21N	H3K27ac	GSM2113505, GSM2113509, GSM2113513, GSM2113530, GSM2113535, GSM2113539
332	Cell_Line	SJNB-1	H3K27ac	GSM2664339
333	Cell_Line	SJNB-12	H3K27ac	GSM2664337
334	Cell_Line	SJNB-3	H3K27ac	GSM2871002
335	Cell_Line	SJNB-6	H3K27ac	GSM2664341
336	Cell_Line	SJNB-8	H3K27ac	GSM2664343
337	Cell_Line	SK-N-AS	H3K27ac	GSM2037798, GSM2664345, GSM2700776
338	Cell_Line	SK-N-DZ	H3K27ac	GSM2664349
339	Cell_Line	SK-N-FI	H3K27ac	GSM2664351
340	Cell_Line	SK-N-MC	H3K27ac	GSM1517538, GSM1517545, GSM1517547, GSM1517554, GSM1517556
341	Cell_Line	SK-N-SH	H3K27ac	ENCSR564IGJ_1, ENCSR564IGJ_2, GSM2664361
342	Cell_Line	SK-OV-3	H3K27ac	GSM2702222
343	Cell_Line	SKBR-3	H3K27ac	GSM2258794, GSM2258795
344	Cell_Line	SKmel147	H3K27ac	GSM2476349
345	Cell_Line	SKMEL2	H3K27ac	GSM1953840, GSM2476352
346	Cell_Line	SKmel239	H3K27ac	GSM2476351
347	Cell_Line	SKMEL30	H3K27ac	GSM1953841
348	Cell_Line	SKMEL5	H3K27ac	GSM1484304, GSM1968285
349	Cell_Line	SKNO-1	H3K27ac	GSM2445789, GSM2445788, GSM2445790
350	Cell_Line	SNU-16	H3K27ac	GSM1975102, GSM1969547
351	Cell_Line	SNU-1750	H3K27ac	GSM1975099, GSM1969544
352	Cell_Line	SNU016	H3K27ac	GSM1960231
353	Cell_Line	SNU638	H3K27ac	GSM1960233
354	Cell_Line	SNU719	H3K27ac	GSM1960235
355	Cell_Line	SU-DHL6	H3K27ac	GSM1254194
356	Cell_Line	SUM149	H3K27ac	GSM1842713, GSM1842714
357	Cell_Line	SUM149R	H3K27ac	GSM1842708, GSM1842709
358	Cell_Line	SUM159PT	H3K27ac	GSM1693020, GSM1693021, GSM1693022, GSM1693023, GSM1553142, GSM1553143, GSM2330564, GSM2330563, GSM2330562, GSM2330561
359	Cell_Line	SUM159R	H3K27ac	GSM1553137, GSM1553138
360	Cell_Line	SW48	H3K27ac	GSM2532777
361	Cell_Line	SW480	H3K27ac	GSM1890746, GSM2058027, GSM1890747, GSM2746537, GSM2746538
362	Cell_Line	SW620	H3K27ac	GSM2532779
363	Cell_Line	T.T	H3K27ac	GSM2572347, GSM2572341
364	Cell_Line	T24	H3K27ac	GSM1948906
365	Cell_Line	T47D	H3K27ac	GSM1589474, GSM1693025, GSM1541449, GSM2430431, GSM2430426
366	Cell_Line	TC-797	H3K27ac	GSM1820938, GSM1820939, GSM1820958
367	Cell_Line	TCam-2	H3K27ac	GSM1361712
368	Cell_Line	TE-7	H3K27ac	GSM1385786, GSM1385789, GSM2039110
369	Cell_Line	TE10	H3K27ac	GSM2356657
370	Cell_Line	TE6	H3K27ac	GSM2356658
371	Cell_Line	THP-1	H3K27ac	GSM2108046, GSM2544239, GSM2544238, GSM2544237, GSM2544236
372	Cell_Line	TIME	H3K27ac	GSM2573747, GSM2573746, GSM2573745, GSM2573748
373	Cell_Line	TL-Om1	H3K27ac	GSM2281640
374	Cell_Line	Toledo	H3K27ac	GSM1254202, GSM1703931, GSM1918685, GSM1918686, GSM1918687, GSM1918688, GSM1918697, GSM1918698, GSM1918699, GSM1918700
375	Cell_Line	TOV-21G	H3K27ac	GSM2719886, GSM2719887, GSM2719884, GSM2719885
376	Cell_Line	TR14	H3K27ac	GSM2664353
377	Cell_Line	TT	H3K27ac	GSM2356659
378	Cell_Line	TTC-549	H3K27ac	GSM1835900, GSM1835895
379	Cell_Line	TTC1240	H3K27ac	GSM2409678, GSM2409672
380	Cell_Line	U266B1	H3K27ac	GSM2132556
381	Cell_Line	U2OS	H3K27ac	GSM1356567, GSM2341636
382	Cell_Line	U87	H3K27ac	GSM894065
383	Cell_Line	UACC-257	H3K27ac	GSM1953842
384	Cell_Line	UACC812	H3K27ac	GSM2258776, GSM2258777
385	Cell_Line	V1009	H3K27ac	GSM2058028
386	Cell_Line	V1024	H3K27ac	GSM2058029
387	Cell_Line	V1051	H3K27ac	GSM2058030
388	Cell_Line	V1058	H3K27ac	GSM2058031
389	Cell_Line	V1074	H3K27ac	GSM2058032
390	Cell_Line	V1106	H3K27ac	GSM2058033
391	Cell_Line	V206	H3K27ac	GSM2058034
392	Cell_Line	V389	H3K27ac	GSM2058035
393	Cell_Line	V410	H3K27ac	GSM2058036
394	Cell_Line	V411	H3K27ac	GSM2058037
395	Cell_Line	V429	H3K27ac	GSM2058038
396	Cell_Line	V432	H3K27ac	GSM2058039
397	Cell_Line	V456	H3K27ac	GSM2058040
398	Cell_Line	V457	H3K27ac	GSM2058041
399	Cell_Line	V481	H3K27ac	GSM2058042
400	Cell_Line	V576	H3K27ac	GSM2058044
401	Cell_Line	V703	H3K27ac	GSM2058045
402	Cell_Line	V784	H3K27ac	GSM2058046
403	Cell_Line	V852	H3K27ac	GSM2058047
404	Cell_Line	V855	H3K27ac	GSM2058048
405	Cell_Line	V866	H3K27ac	GSM2058049
406	Cell_Line	V940	H3K27ac	GSM2058050
407	Cell_Line	V968	H3K27ac	GSM2058051
408	Cell_Line	V9P	H3K27ac	GSM2058052
409	Cell_Line	VACO 5	H3K27ac	GSM2058043
410	Cell_Line	VCaP	H3K27ac	GSM1328982, GSM2537224, GSM2537220, GSM2537221, GSM2537222, GSM2537223
411	Cell_Line	WIBR3	H3K27ac	GSM1272764, GSM1272770, GSM1831748, GSM1831752, GSM1831753, GSM1831754, GSM1831755
412	Cell_Line	WIS2	H3K27ac	GSM1571907, GSM1571913
413	Cell_Line	YCC-21	H3K27ac	GSM1975124, GSM1969569
414	Cell_Line	YCC-22	H3K27ac	GSM1975189, GSM1969634
415	Cell_Line	YCC-7	H3K27ac	GSM1975120, GSM1969565
416	Cell_Line	YCC3	H3K27ac	GSM1975186, GSM1969631
417	Cell_Line	YD8	H3K27ac	GSM2356660
418	Cell_Line	ZNF532-NUT 24335	H3K27ac	GSM2543131, GSM2543130
419	Cell_Line	ZR-75-1	H3K27ac	GSM1589472, GSM1693024, GSM1693026, GSM2258741, GSM2258740
420	Cell_Line	ZR-75-30	H3K27ac	GSM1832646, GSM1832647, GSM2029579, GSM2029586, GSM2029591
421	Cell_Type	3565 cells	H3K27ac	GSM2360992, GSM2360989, GSM2360988
422	Cell_Type	Activated Treg	H3K27ac	GSM1893223, GSM1893224, GSM1893225, GSM1893226, GSM1893227, GSM1893228, GSM1893232
423	Cell_Type	Adipocyte	H3K27ac	GSM916066
424	Cell_Type	Astrocyte	H3K27ac	GSM733763
425	Cell_Type	B cell precursor	H3K27ac	GSM2410103, GSM2410102, GSM2410101, GSM2410100
426	Cell_Type	B Lymphocyte	H3K27ac	GSM1027287, GSM1254206, GSM1254208, GSM1254210, GSM1254212, GSM1254214, GSM1254216, GSM998996, GSM998997, GSM1003459, GSM1523532, GSM1523535, GSM1523544, GSM1523550, GSM1523556, GSM1523559, GSM1523565, GSM1523571, GSM1523573, GSM1523578, GSM1523582, GSM1523586, GSM1523589, GSM1523591, GSM1523594, GSM1523598, GSM1523602, GSM1523605, GSM1523607, GSM1523610, GSM1523614, GSM1523618, GSM1523620, GSM15…
427	Cell_Type	bladder cancer cell line J82	H3K27ac	GSM1948902
428	Cell_Type	Blast Cells	H3K27ac	GSM2152609, GSM2152605, GSM2152602
429	Cell_Type	cancer cells	H3K27ac	GSM2706141, GSM2706145, GSM2706139
430	Cell_Type	Cardiomyocyte	H3K27ac	GSM2047025, GSM2280036, GSM2280028, GSM2280021, GSM2280013, GSM2280005, GSM2279998, GSM2279989, GSM2279973, GSM2279965, GSM2279957
431	Cell_Type	Cortex	H3K27ac	GSM1119116, GSM1119117, GSM1119118, GSM1119119, GSM1119120, GSM1119121, GSM1119122, GSM1119123, GSM1119124, GSM1119125, GSM1119126, GSM1119127, GSM1119128, GSM1119129, GSM1119130, GSM1119131, GSM1119132, GSM1119133, GSM1119134, GSM1119135, GSM1119136, GSM1119137, GSM1119138, GSM1119139, GSM1119140, GSM1119141, GSM1119142, GSM1119143, GSM1119144, GSM1119145, GSM1119146, GSM1119147, GSM1119148, GSM…
432	Cell_Type	Dendritic Cell	H3K27ac	GSM1565787, GSM1565794, GSM1565801, GSM1565808
433	Cell_Type	Embryonic Stem Cell	H3K27ac	GSM1112824, GSM1112829, GSM1273660, GSM1273665, GSM1273670, GSM1498904, GSM1498905, GSM1498906, GSM1498907, GSM1579347, GSM1579348, GSM1705251, GSM1705252, GSM1705260, GSM1705261, ENCSR566DVZ_1, ENCSR566DVZ_2, ENCSR566DVZ_3, GSM2409696, GSM2409702
434	Cell_Type	Endoderm Cell	H3K27ac	GSM1273655
435	Cell_Type	Endothelial Cell	H3K27ac	GSM945520, GSM945521, GSM646415, GSM646414, GSM809015, GSM1009624, GSM1009623, GSM1009626, GSM1009625, GSM1154045, GSM1154046, GSM1214674, GSM1214675, GSM1214676, GSM1214677, GSM1226370, GSM1226371, GSM733691, GSM1305204, GSM1305205, GSM1305206, GSM2442790, GSM2550240, GSM2550198
436	Cell_Type	Epithelium	H3K27ac	GSM915330, GSM1102784, GSM646374, GSM646375, GSM906395, GSM1013131, GSM1013123, GSM1058765, GSM1058766, GSM1112808, GSM1112809, GSM883681, GSM883683, GSM883682, GSM883684, GSM1127172, GSM1127132, GSM733660, GSM1383853, GSM1421317, GSM1421320, GSM2266289, GSM2816754, GSM2816755, GSM2293342, GSM2293347, GSM2816756, GSM2816752, GSM2816753, GSM1064375, GSM2493807, GSM2493806
437	Cell_Type	Erythroblast	H3K27ac	GSM2741449
438	Cell_Type	Erythroid Progenitor Cell	H3K27ac	GSM1816076
439	Cell_Type	Ewing sacroma	H3K27ac	GSM2357613, GSM2357605, GSM2357597
440	Cell_Type	Fibroblast	H3K27ac	GSM1127060, GSM1127076, GSM2066624, GSM2066625, ENCSR007YOT_1, ENCSR007YOT_2, ENCSR007YOT_3, ENCSR007YOT_4, GSM1898300, GSM1898299, GSM1898297, GSM1898296, GSM1898294, GSM1898293, GSM1898291, GSM1898290, GSM1970136, GSM1970135, GSM1970134, GSM2550212, GSM2151909, GSM2151908, GSM2151907, GSM2151906, GSM2753392, GSM2151910, GSM2550254
441	Cell_Type	Free cell	H3K27ac	GSM1922078
442	Cell_Type	Glial Cell	H3K27ac	ENCSR092TTO_1, ENCSR092TTO_2, ENCSR092TTO_3, ENCSR829UDX_1, ENCSR829UDX_2, ENCSR829UDX_3
443	Cell_Type	Glioblastoma	H3K27ac	GSM2500171, GSM2500170
444	Cell_Type	Haematopoietic Progenitor Cell	H3K27ac	GSM772870, GSM772885, GSM772894
445	Cell_Type	Hematopoietic stem and progenitor cell	H3K27ac	GSM2452104, GSM1816328
446	Cell_Type	Hematopoietic Stem Cell	H3K27ac	GSM1663098, GSM2861704
447	Cell_Type	Hepatocyte	H3K27ac	GSM1670908, ENCSR507UDH_1, ENCSR507UDH_2, GSM2753394, GSM2753396, GSM2644053, GSM2644056
448	Cell_Type	Hippocampus Middle Cell	H3K27ac	GSM773020, GSM916035
449	Cell_Type	hTERT immortalized endometriosis cells	H3K27ac	GSM2308947, GSM2308938, GSM2308943, GSM2308934
450	Cell_Type	IN528	H3K27ac	GSM1922075
451	Cell_Type	Inferior Temporal Lobe Cell	H3K27ac	GSM772995, GSM1112812
452	Cell_Type	Intermediate	H3K27ac	GSM1825762, GSM1825770, GSM1825778, GSM1825782
453	Cell_Type	iPSC	H3K27ac	GSM772848, GSM773033, ENCSR729ENO_1, ENCSR729ENO_2, GSM2507475, GSM2507474
454	Cell_Type	Keratinocyte	H3K27ac	GSM958156, GSM1127077, GSM1446919, GSM1446920, GSM1446921, GSM1446922, GSM1645724, GSM1645725, GSM1568247, GSM1568248, GSM1607396, GSM2228902, GSM2228903, GSM2572315, GSM2572314, GSM2572313, GSM2496159, GSM2247241, GSM2247242, GSM2247244, GSM2247245, GSM2496165, GSM2496164, GSM2496166, GSM2496161, GSM2496160, GSM2496163, GSM2496162
455	Cell_Type	Leukemia	H3K27ac	GSM2793826, GSM2793825
456	Cell_Type	Leukemia Cell	H3K27ac	GSM2281648, GSM2281642, GSM2281646, GSM2281660, GSM2281658, GSM2281650, GSM2281652, GSM2281654, GSM2281656
457	Cell_Type	Lymphoblastoid	H3K27ac	GSM1420851, GSM1420852, GSM1420859, GSM1420874, GSM1550809, GSM1550849, GSM1550872, GSM1550926, GSM1550951, GSM1550958, GSM1550976, GSM1551005
458	Cell_Type	Macrophage	H3K27ac	GSM785500, GSM1406311, GSM1406314, GSM1406317, GSM1327357, GSM1327358, GSM1327359, GSM1327360, GSM1681920, GSM1681922, GSM1681924, GSM1625977, GSM1625978, GSM1625979, GSM1625980, GSM2695649, GSM2695648
459	Cell_Type	Melanocyte	H3K27ac	GSM958157, GSM1127073, GSM1127072, GSM2476348, GSM2476347
460	Cell_Type	Melanocytic cell	H3K27ac	GSM1423017, GSM1422981, GSM1422945, GSM1422909
461	Cell_Type	Melanoma Cell	H3K27ac	GSM1484294, GSM1484295, GSM1484296, GSM1484297, GSM1484298, GSM1484299, GSM1484300, GSM1484301, GSM1484302, GSM1484303
462	Cell_Type	Mesenchymal Stem Cell	H3K27ac	GSM916058, GSM1112786, GSM1112787, GSM1112797, GSM1112792, GSM1112794, GSM1112793, GSM1112798, GSM1684639, GSM1576985, GSM1576986, GSM1576987, GSM1576988, GSM1576989, GSM1576990, GSM2046837, GSM2046838, GSM2046839, GSM2046840, GSM2046841, GSM2046842, GSM2359998, GSM2359999, GSM2360000
463	Cell_Type	Monocyte	H3K27ac	GSM785494, GSM1102782, GSM1127145, GSM1127137, GSM1057016, GSM1057017, GSM1057018, GSM1057019, GSM1057020, GSM1057021, GSM1057022, GSM1057023, GSM995355, GSM995356, GSM995359, GSM995360, GSM1003559, GSM1406308, GSM1833875, GSM1268011, GSM1268008, GSM2263053, GSM2263044, GSM2263036, GSM2263035, GSM2263034, GSM2263032, GSM2263027, GSM2263026, GSM2263019, GSM2263018, GSM2263011, GSM2263010, GSM22630…
464	Cell_Type	Myoblast	H3K27ac	GSM646394, GSM646395, GSM733755, GSM733666
465	Cell_Type	Natural Killer Cell	H3K27ac	GSM999008, GSM999009, GSM2048314, GSM2048315
466	Cell_Type	Neural crest cell	H3K27ac	GSM714807, GSM1817151, GSM1817152, GSM1817153, GSM1817154, GSM1817155, GSM1817156, GSM1817157, GSM1817158, GSM1817159, GSM1817160, GSM1817161
467	Cell_Type	neural crest line	H3K27ac	GSM2664365, GSM2664367
468	Cell_Type	Neural Progenitor Cell	H3K27ac	GSM1521730, GSM1521735, GSM1521740, GSM1521745, GSM1521750, GSM1521755, ENCSR449AXO_1, ENCSR449AXO_2
469	Cell_Type	Neural Stem Cell	H3K27ac	GSM2419943, GSM2419940
470	Cell_Type	Neuroblastoma cell	H3K27ac	GSM2120701, GSM2120713, GSM2127461, GSM2664321, GSM2664347, GSM2664313, GSM2664315, GSM2664331
471	Cell_Type	Neuroblastoma patient cells	H3K27ac	GSM1532414, GSM1532415, GSM1532417
472	Cell_Type	Neuroblatoma cell line	H3K27ac	GSM2419937, GSM2419936
473	Cell_Type	Neuroectoderm	H3K27ac	GSM602302
474	Cell_Type	Neuron	H3K27ac	ENCSR905TYC_1, ENCSR905TYC_2, GSM2072645, GSM2072644, GSM2072643, GSM2072642, GSM2464861
475	Cell_Type	Neurosphere	H3K27ac	GSM1922973, GSM1922972, GSM1922971
476	Cell_Type	Neutrophil cell	H3K27ac	GSM1633870, GSM1633873, GSM1633876
477	Cell_Type	Osteoblast	H3K27ac	GSM733739, GSM2188471, GSM2188470, GSM2188469, GSM2188468, GSM2188467, GSM2188466, GSM2188465
478	Cell_Type	osteosarcoma	H3K27ac	GSM2870623, GSM2870620, GSM2870629, GSM2870641, GSM2870644, GSM2870647, GSM2870632, GSM2870635, GSM2870638, GSM2870626
479	Cell_Type	Patient	H3K27ac	GSM1541803, GSM1541802, GSM1541801, GSM1541800, GSM2640402, GSM2917536, GSM2917532, GSM2723858, GSM2723860, GSM2640416, GSM2640417, GSM2723854, GSM2723850, GSM2917528, GSM2723842, GSM2723846, GSM2723862, GSM2723864
480	Cell_Type	Patient derived xenograft cells	H3K27ac	GSM1846882, GSM1846885, GSM1846889, GSM1846893, GSM1846897, GSM1846900
481	Cell_Type	Plasma Cell	H3K27ac	GSM1033757
482	Cell_Type	Plasmablast	H3K27ac	GSM1861008, GSM1861011
483	Cell_Type	Proerythroblast	H3K27ac	GSM908051, GSM908050, GSM1278239
484	Cell_Type	Progenitor Cells	H3K27ac	GSM2550233, GSM2550191
485	Cell_Type	resting	H3K27ac	GSM2370652, GSM2370644, GSM2370636
486	Cell_Type	Resting Treg	H3K27ac	GSM1893229, GSM1893233, GSM1893236, GSM1893237
487	Cell_Type	Retinal pigment cell	H3K27ac	GSM1463916
488	Cell_Type	rhabdomyosarcoma	H3K27ac	GSM2243113, GSM2214095
489	Cell_Type	Smooth Muscle Cell	H3K27ac	GSM772908, GSM916065, GSM1112796, GSM1112780, ENCSR210ZPC_1, ENCSR210ZPC_2, GSM1876038, GSM1876037, GSM1876036
490	Cell_Type	Spermatid	H3K27ac	GSM1375210, GSM1375211
491	Cell_Type	Stem cell	H3K27ac	GSM1607387, GSM1607404, GSM1607405, GSM1607406, GSM2228899, ENCSR842NGQ_1, ENCSR842NGQ_2, ENCSR842NGQ_3, ENCSR842NGQ_4, ENCSR842NGQ_5, GSM2550219, GSM2550247, GSM2550261, GSM2550205, GSM2550226, GSM2550184
492	Cell_Type	Stromal Cell	H3K27ac	GSM534489, GSM534482, GSM534475, GSM534468, GSM1513891, GSM1513892, GSM1372852, GSM1372858, GSM1372863, GSM1372870
493	Cell_Type	Substantia Nigra Cell	H3K27ac	GSM997258, GSM1112778
494	Cell_Type	T Lymphocyte	H3K27ac	GSM772835, GSM772859, GSM772880, GSM772905, GSM772934, GSM772949, GSM772963, GSM772976, GSM772987, GSM772997, GSM773004, GSM1102781, GSM997266, GSM997239, GSM997260, GSM997233, GSM916026, GSM1058764, GSM1220560, GSM999000, GSM999001, GSM999004, GSM999005, GSM1056919, GSM1056920, GSM1056940, GSM1056941, GSM1056942, GSM1056943, GSM1056948, GSM1056949, GSM1056950, GSM1056951, GSM1414734, GSM1414738,…
495	Cell_Type	Th1	H3K27ac	GSM1527680, GSM2048304, GSM2048305
496	Cell_Type	Th17	H3K27ac	GSM2048309, GSM2048310
497	Cell_Type	Th2	H3K27ac	GSM1527681
498	Cell_Type	Tumour cells, NOS	H3K27ac	GSM2360993
499	Cell_Type	Type 1 innate lymphoid cells	H3K27ac	GSM2048291, GSM2048292, GSM2048293
500	Cell_Type	Type 3 innate lympoid cell	H3K27ac	GSM2048298, GSM2048299, GSM2048300
501	Tissue	Adipose	H3K27ac	GSM906394
502	Tissue	Adrenal Gland	H3K27ac	GSM896163, GSM1013126, GSM1120339, ENCSR094VJC_1, ENCSR177QFY_1, ENCSR177QFY_2
503	Tissue	Angular Gyrus	H3K27ac	GSM773016, GSM1112807
504	Tissue	Aorta	H3K27ac	GSM906392, GSM1227055, ENCSR318HUC_1
505	Tissue	Blood	H3K27ac	GSM1027288, GSM2435551, GSM2435550, GSM2435548, GSM2435546, GSM2435544, GSM2435542, GSM2435540, GSM2435538, GSM2435536, GSM2152595, GSM2862460, GSM2917540, GSM2862457, GSM2862458, GSM2862459
506	Tissue	Bone Marrow	H3K27ac	GSM1816075
507	Tissue	Brain	H3K27ac	GSM772832, GSM1112811, GSM1866060, GSM1866062, GSM1866064, GSM1866066, GSM1866068, GSM1866070, GSM1866072, GSM1866074, GSM1866076, GSM1866078, GSM1866080, GSM1866082, GSM1866084, GSM1866088, GSM1866090, GSM1866094, GSM1866098, GSM1660028, GSM1660030, GSM1660031, GSM1660033, GSM1660034, GSM1660036, GSM1660038, GSM1660039, GSM1660040, GSM1660042, GSM1660043, GSM1660045, GSM2101766, GSM1835853, GSM1…
508	Tissue	Cerebellum	H3K27ac	GSM1119262, GSM1660046
509	Tissue	Cingulate Gyrus	H3K27ac	GSM773011, GSM1112813
510	Tissue	Clear cell renal cell carcinoma tumor	H3K27ac	GSM1960254, GSM1960256, GSM2293421, GSM2293409, GSM2293468, GSM2293462, GSM2293330, GSM2293314, GSM2293454, GSM2293430, GSM2293438, GSM2293319, GSM2293446, GSM2293472
511	Tissue	Colon Crypt	H3K27ac	GSM883687, GSM883686, GSM883685, GSM2058024, GSM2058023, GSM2058022, GSM2058021
512	Tissue	Colonic Mucosa	H3K27ac	GSM1112802
513	Tissue	dura	H3K27ac	GSM2421980, GSM2421979
514	Tissue	Endoderm	H3K27ac	GSM1273650
515	Tissue	endometrioid adenocarcinoma	H3K27ac	GSM2144749, GSM2144753, GSM2144757, GSM2144763, GSM2144767, GSM2467317, GSM2467316, GSM2467315, GSM2467314, GSM2467313, GSM2467312, GSM2467311, GSM2467310, GSM2467309, GSM2467308, GSM2467307, GSM2467306
516	Tissue	Esophagus	H3K27ac	GSM906393, GSM1013127
517	Tissue	Fetal Adrenal Gland	H3K27ac	GSM1160190
518	Tissue	Fetal Brain	H3K27ac	GSM1598016, GSM1598017
519	Tissue	Fetal Heart	H3K27ac	GSM1598026, GSM1598027
520	Tissue	Fetal Liver	H3K27ac	GSM1598036, GSM1598037, GSM1816073, GSM1816074
521	Tissue	Fetal Muscle Leg	H3K27ac	GSM1058767
522	Tissue	Fetal Muscle Trunk	H3K27ac	GSM1160189
523	Tissue	Fetal Spinal Cord	H3K27ac	GSM1220561
524	Tissue	Fetal Stomach	H3K27ac	GSM1102783
525	Tissue	Fetal Thymus	H3K27ac	GSM1027289
526	Tissue	Gastric Primary Sample	H3K27ac	GSM2037513, GSM2037502, GSM2037499, GSM2037495, GSM2037494, GSM2037493, GSM2037492, GSM2037491, GSM2037490, GSM1975221, GSM1975218, GSM1975215, GSM1975212, GSM1975209, GSM1975206, GSM1975203, GSM1975200, GSM1975197, GSM1975193, GSM1975179, GSM1975175, GSM1975171, GSM1975167, GSM1975163, GSM1975159, GSM1975155, GSM1975151, GSM1975147, GSM1975143, GSM1975139, GSM1975136, GSM1975133, GSM1975130, GSM…
527	Tissue	gastrocnemius medialis	H3K27ac	ENCSR801IPH_1, ENCSR801IPH_2, ENCSR948YYZ_1, ENCSR948YYZ_2
528	Tissue	Hippocampus	H3K27ac	GSM1866055
529	Tissue	Hypothalamus	H3K27ac	GSM1119152, GSM1119253
530	Tissue	Kidney	H3K27ac	GSM1960253, GSM1960255, GSM1835850, GSM1835847, GSM1835844, GSM2293413, GSM2293425, GSM2293405, GSM2293466, GSM2293442, GSM2293450, GSM2293434, GSM2293417, GSM2293474, GSM2293458
531	Tissue	Left Ventricle	H3K27ac	GSM906396, GSM908951, GSM1127173
532	Tissue	Liver	H3K27ac	GSM1670915, GSM1835841
533	Tissue	Lung	H3K27ac	GSM2080324
534	Tissue	meningioma	H3K27ac	GSM2421998, GSM2421997, GSM2421996, GSM2421995, GSM2421994, GSM2421993, GSM2421992, GSM2421990, GSM2421987, GSM2421986, GSM2421985, GSM2421983, GSM2421982, GSM2421981
535	Tissue	Mid Frontal Lobe	H3K27ac	GSM773015, GSM1112810
536	Tissue	Ovary	H3K27ac	GSM956009
537	Tissue	Pancreas	H3K27ac	GSM906397, GSM1013129, GSM1606426, GSM1606427, GSM1606434, GSM1606435, ENCSR520BIM_1, ENCSR520BIM_2, ENCSR596PFU_1
538	Tissue	Pancreatic ductal	H3K27ac	GSM1574236, GSM1574237, GSM1574238, GSM1574239, GSM1574241
539	Tissue	Pancreatic Islet	H3K27ac	GSM1127071, GSM1261672, GSM1261674, GSM1316339
540	Tissue	Pontine	H3K27ac	GSM2265650, GSM2265649
541	Tissue	Prefrontal	H3K27ac	GSM1866052
542	Tissue	primary colorectal cancer tumor	H3K27ac	GSM2058056, GSM2058055, GSM2058054, GSM2058053
543	Tissue	Psoas Muscle	H3K27ac	GSM910556, GSM1013130, GSM1127171, GSM1227054
544	Tissue	Rectal Mucosa	H3K27ac	GSM1112801, GSM1112795
545	Tissue	Retina	H3K27ac	GSM2316313, GSM2316312, GSM2316311, GSM2316310, GSM2316309, GSM2865066, GSM2865067, GSM2865068, GSM2865069
546	Tissue	Right Atrium	H3K27ac	GSM910557
547	Tissue	Right Ventricle	H3K27ac	GSM1013124, GSM1220280
548	Tissue	Sigmoid Colon	H3K27ac	GSM915331, GSM910559
549	Tissue	Skeletal Muscle	H3K27ac	GSM916064
550	Tissue	Spleen	H3K27ac	GSM906398, GSM1013132, GSM1120338
551	Tissue	Stomach	H3K27ac	GSM910555, GSM1013128, GSM1013122, GSM1227053, GSM1252274, GSM1252278, GSM1252282, GSM1252286, GSM1252290, GSM1252294, GSM1252312, GSM1252316, GSM1252320, GSM1252324
552	Tissue	Thymus	H3K27ac	GSM1013125
553	Tissue	Thyroid	H3K27ac	ENCSR203KCB_1, ENCSR203KCB_2, ENCSR597BWL_1, ENCSR597BWL_2
554	Tissue	Umbilical Cord	H3K27ac	GSM1816320, GSM1816324
555	Tissue	Urinary Bladder	H3K27ac	GSM1013133
