# Supplementary material for: eRNA-IDO: A One-stop Platform for Identification, Interactome Discovery, and Functional Annotation of Enhancer RNAs
Source: Genomics Proteomics Bioinformatics. 2024 Aug 23;22(4):qzae059. doi: 10.1093/gpbjnl/qzae059 (PMC11514848; doi:10.1093/gpbjnl/qzae059)
Supplement: qzae059_Supplementary_Data [file qzae059_supplementary_data.zip › TableS2-done.xlsx]

## Sheet: Table S2
Table S2 ChIP-seq dataset of H3K4me1 modification
No.	Group	Biosample	Histone	Dataset
1	Cell_Line	143B	H3K4me1	GSM1914982
2	Cell_Line	22RV1	H3K4me1	GSM2277164, GSM2277165
3	Cell_Line	501-Mel	H3K4me1	GSM2476344
4	Cell_Line	76NF2V	H3K4me1	GSM2258693, GSM2258692
5	Cell_Line	786-O	H3K4me1	GSM2067531, GSM2067530, GSM2723831, GSM2723819, GSM2293334, GSM2723827, GSM2723823
6	Cell_Line	A-498	H3K4me1	GSM2293339
7	Cell_Line	A375	H3K4me1	GSM1953850, GSM1953849, GSM2190578
8	Cell_Line	A549	H3K4me1	GSM1038451, GSM1038452, GSM1003453, GSM1003495, ENCSR171ZJG_1, ENCSR171ZJG_2, ENCSR171ZJG_3, ENCSR225AOO_1, ENCSR225AOO_2, ENCSR225AOO_3, ENCSR404OLV_1, ENCSR404OLV_2, ENCSR404OLV_3, ENCSR462JVS_1, ENCSR462JVS_2, ENCSR462JVS_3, ENCSR529YKU_1, ENCSR529YKU_2, ENCSR529YKU_3, ENCSR537FVU_1, ENCSR537FVU_2, ENCSR537FVU_3, ENCSR593RGY_1, ENCSR593RGY_2, ENCSR593RGY_3, ENCSR636PIN_1, ENCSR636PIN_2, ENCSR6…
9	Cell_Line	A673	H3K4me1	GSM1517564
10	Cell_Line	ACC112	H3K4me1	ENCSR726ZZX_1
11	Cell_Line	aTconv	H3K4me1	GSM648494
12	Cell_Line	AU565	H3K4me1	GSM2258818
13	Cell_Line	BG01	H3K4me1	GSM1272755
14	Cell_Line	BJ	H3K4me1	GSM1330733, GSM1668445, GSM1668442, GSM1668439, GSM2977500, GSM2977501
15	Cell_Line	BT-16	H3K4me1	GSM1835888, GSM1835885
16	Cell_Line	C4-2	H3K4me1	GSM1340256, GSM1340259
17	Cell_Line	C6661	H3K4me1	GSM2523128
18	Cell_Line	caki-1	H3K4me1	GSM1889911, GSM1889912
19	Cell_Line	Calu-3	H3K4me1	GSM1548074
20	Cell_Line	Capan-1	H3K4me1	GSM1574242
21	Cell_Line	Capan-2	H3K4me1	GSM1574243
22	Cell_Line	CFPAC-1	H3K4me1	GSM1574292, GSM1574291, GSM1574290, GSM1574289, GSM1574288, GSM1574287, GSM1574286, GSM1574245
23	Cell_Line	CMK	H3K4me1	GSM610328
24	Cell_Line	COLO 205	H3K4me1	GSM2058063
25	Cell_Line	CUTLL1	H3K4me1	GSM732910
26	Cell_Line	CyT49	H3K4me1	GSM1316302, GSM1316303, GSM1316309, GSM1316310, GSM1316316, GSM1316317, GSM1316323, GSM1316324, GSM1316330, GSM1316331
27	Cell_Line	D-341	H3K4me1	GSM2432953
28	Cell_Line	D1 ORL UVA	H3K4me1	GSM2644048
29	Cell_Line	D283 Med	H3K4me1	GSM2432945
30	Cell_Line	DKO1	H3K4me1	GSM1415883, GSM1420160
31	Cell_Line	DL23	H3K4me1	GSM1216737, GSM1216741
32	Cell_Line	DND-41	H3K4me1	GSM1314139, GSM1314146, GSM1003460
33	Cell_Line	DU145	H3K4me1	GSM2187263, GSM2187261, GSM2187259, GSM2187256, GSM2187254, GSM2187252, GSM2187239, GSM2187238
34	Cell_Line	EEC16	H3K4me1	GSM1663012, GSM1663013
35	Cell_Line	EWS502	H3K4me1	GSM790213
36	Cell_Line	F5	H3K4me1	GSM1816067
37	Cell_Line	FT246	H3K4me1	GSM1663020, GSM1663021
38	Cell_Line	FT33	H3K4me1	GSM1663028, GSM1663029
39	Cell_Line	G-401	H3K4me1	GSM1835879, GSM1835874
40	Cell_Line	GIST48	H3K4me1	GSM1575429
41	Cell_Line	GM10847	H3K4me1	GSM1233878, GSM1233879
42	Cell_Line	GM12878	H3K4me1	GSM646323, GSM646322, GSM1233902, GSM1233903, GSM1233904, GSM733772, GSM1435520
43	Cell_Line	GM12890	H3K4me1	GSM1233924, GSM1233925
44	Cell_Line	GM12891	H3K4me1	GSM1233944, GSM1233945, GSM1233946, GSM1435522
45	Cell_Line	GM12892	H3K4me1	GSM1233966, GSM1233967, GSM1233968, GSM1435524
46	Cell_Line	GM18486	H3K4me1	GSM1233986, GSM1233987
47	Cell_Line	GM18498	H3K4me1	GSM1550852, GSM1550949
48	Cell_Line	GM18499	H3K4me1	GSM1550917, GSM1550943
49	Cell_Line	GM18501	H3K4me1	GSM1550834, GSM1550997
50	Cell_Line	GM18502	H3K4me1	GSM1550887, GSM1550912
51	Cell_Line	GM18504	H3K4me1	GSM1550843
52	Cell_Line	GM18505	H3K4me1	GSM1164203, GSM1234001, GSM1234002, GSM1550970
53	Cell_Line	GM18507	H3K4me1	GSM1164204, GSM1435526, GSM1550916
54	Cell_Line	GM18508	H3K4me1	GSM1164205, GSM1550979
55	Cell_Line	GM18510	H3K4me1	GSM1550901
56	Cell_Line	GM18511	H3K4me1	GSM1550839
57	Cell_Line	GM18516	H3K4me1	GSM1164206, GSM1550838
58	Cell_Line	GM18517	H3K4me1	GSM1550850
59	Cell_Line	GM18519	H3K4me1	GSM1550929
60	Cell_Line	GM18520	H3K4me1	GSM1550860
61	Cell_Line	GM18522	H3K4me1	GSM1164207, GSM1550985
62	Cell_Line	GM18526	H3K4me1	GSM1234018, GSM1234019
63	Cell_Line	GM18852	H3K4me1	GSM1550819
64	Cell_Line	GM18853	H3K4me1	GSM1550936
65	Cell_Line	GM18855	H3K4me1	GSM1550813
66	Cell_Line	GM18856	H3K4me1	GSM1550847
67	Cell_Line	GM18858	H3K4me1	GSM1550994
68	Cell_Line	GM18859	H3K4me1	GSM1550801
69	Cell_Line	GM18861	H3K4me1	GSM1550897
70	Cell_Line	GM18862	H3K4me1	GSM1550827
71	Cell_Line	GM18870	H3K4me1	GSM1550832
72	Cell_Line	GM18907	H3K4me1	GSM1550870
73	Cell_Line	GM18909	H3K4me1	GSM1550962
74	Cell_Line	GM18912	H3K4me1	GSM1550879
75	Cell_Line	GM18913	H3K4me1	GSM1550810
76	Cell_Line	GM18916	H3K4me1	GSM1550900
77	Cell_Line	GM18951	H3K4me1	GSM1234035, GSM1234036
78	Cell_Line	GM19092	H3K4me1	GSM1550797
79	Cell_Line	GM19093	H3K4me1	GSM1550911
80	Cell_Line	GM19098	H3K4me1	GSM1550881
81	Cell_Line	GM19099	H3K4me1	GSM1234052, GSM1234053, GSM1550935
82	Cell_Line	GM19101	H3K4me1	GSM1550806
83	Cell_Line	GM19114	H3K4me1	GSM1550920
84	Cell_Line	GM19116	H3K4me1	GSM1550971
85	Cell_Line	GM19119	H3K4me1	GSM1550885
86	Cell_Line	GM19127	H3K4me1	GSM1550820
87	Cell_Line	GM19130	H3K4me1	GSM1550939
88	Cell_Line	GM19131	H3K4me1	GSM1550868
89	Cell_Line	GM19137	H3K4me1	GSM1550904
90	Cell_Line	GM19138	H3K4me1	GSM1550963
91	Cell_Line	GM19140	H3K4me1	GSM1550796
92	Cell_Line	GM19141	H3K4me1	GSM1164208, GSM1550816
93	Cell_Line	GM19143	H3K4me1	GSM1551012
94	Cell_Line	GM19144	H3K4me1	GSM1551017
95	Cell_Line	GM19147	H3K4me1	GSM1550967
96	Cell_Line	GM19152	H3K4me1	GSM1550974
97	Cell_Line	GM19153	H3K4me1	GSM1551013
98	Cell_Line	GM19159	H3K4me1	GSM1551019
99	Cell_Line	GM19160	H3K4me1	GSM1550960
100	Cell_Line	GM19171	H3K4me1	GSM1550866
101	Cell_Line	GM19190	H3K4me1	GSM1550856
102	Cell_Line	GM19193	H3K4me1	GSM1164209, GSM1234069, GSM1234070
103	Cell_Line	GM19200	H3K4me1	GSM1550890
104	Cell_Line	GM19201	H3K4me1	GSM1551008
105	Cell_Line	GM19203	H3K4me1	GSM1550828
106	Cell_Line	GM19204	H3K4me1	GSM1164210, GSM1550956
107	Cell_Line	GM19206	H3K4me1	GSM1550824
108	Cell_Line	GM19207	H3K4me1	GSM1550981
109	Cell_Line	GM19209	H3K4me1	GSM1550893
110	Cell_Line	GM19210	H3K4me1	GSM1551015
111	Cell_Line	GM19222	H3K4me1	GSM1550940
112	Cell_Line	GM19223	H3K4me1	GSM1550986
113	Cell_Line	GM19225	H3K4me1	GSM1550930
114	Cell_Line	GM19238	H3K4me1	GSM1164211, GSM1234088, GSM1234089, GSM1234090, GSM1435514
115	Cell_Line	GM19239	H3K4me1	GSM1164212, GSM1234110, GSM1234111, GSM1234112, GSM1435516
116	Cell_Line	GM19240	H3K4me1	GSM1234132, GSM1234133, GSM1234134
117	Cell_Line	GM19257	H3K4me1	GSM1550953
118	Cell_Line	GM2255	H3K4me1	GSM1234153, GSM1234154
119	Cell_Line	GM2555	H3K4me1	GSM1435530
120	Cell_Line	GM2588	H3K4me1	GSM1234171, GSM1234172
121	Cell_Line	GM2610	H3K4me1	GSM1234189, GSM1234190
122	Cell_Line	GM2630	H3K4me1	GSM1234207, GSM1234208
123	Cell_Line	GP5d	H3K4me1	GSM1240814, GSM1240828
124	Cell_Line	H1	H3K4me1	GSM605312, GSM537679, GSM434762, GSM433177, GSM466739, GSM409307, GSM752977, GSM752978, GSM753435, GSM753436, GSM753437, GSM767347, GSM818039, GSM818040, GSM906403, GSM646342, GSM646341, GSM956018, GSM1013146, GSM733782, GSM1399262, GSM1399263
125	Cell_Line	H1299	H3K4me1	GSM2150373, GSM2150357, GSM2150381, GSM2150365, GSM2150349
126	Cell_Line	H9	H3K4me1	GSM706071, GSM667626, GSM602295, GSM1521723, GSM1521728, GSM2029367, GSM2029362, GSM2029357, GSM2029352, GSM2648928, GSM2648927
127	Cell_Line	HCC1937	H3K4me1	GSM2258909, GSM2258908
128	Cell_Line	HCC1954	H3K4me1	GSM721133, GSM2258837, GSM2258836
129	Cell_Line	HCT-116	H3K4me1	GSM946853, GSM1240111, GSM1240112, GSM945858, GSM1415875, GSM1420154, GSM1866700, GSM2175576, GSM2175575, GSM2175560, GSM2175559, GSM1835987, GSM1835985, GSM2058064, GSM2712766, GSM2712764, GSM2712765, GSM2711386, GSM2711389, GSM2711387, GSM2711385, GSM2711388, GSM2809622, GSM2809621, GSM2571032, GSM2719735
130	Cell_Line	HEK293	H3K4me1	GSM2711410
131	Cell_Line	HEK293T	H3K4me1	GSM1249887, GSM1249888
132	Cell_Line	HeLa	H3K4me1	GSM1517087, GSM1517088, GSM2465112
133	Cell_Line	HeLa-S3	H3K4me1	GSM1104354, GSM798322
134	Cell_Line	HepG2	H3K4me1	GSM646361, GSM798321, GSM1447102, GSM1447104
135	Cell_Line	hES I3	H3K4me1	GSM537668, GSM772789
136	Cell_Line	HK1	H3K4me1	GSM2523134
137	Cell_Line	HKC8	H3K4me1	GSM1203226
138	Cell_Line	HL-60	H3K4me1	GSM2418818, GSM2418812, GSM2418806
139	Cell_Line	HNE1	H3K4me1	GSM2523138
140	Cell_Line	HOS	H3K4me1	GSM1914986
141	Cell_Line	HPAF-II	H3K4me1	GSM1574248
142	Cell_Line	Hu09	H3K4me1	GSM1914990
143	Cell_Line	HuCCT1	H3K4me1	GSM1670704, GSM1670705
144	Cell_Line	HUES48	H3K4me1	GSM669954, GSM772793
145	Cell_Line	HUES6	H3K4me1	GSM669891, GSM669885
146	Cell_Line	HUES64	H3K4me1	GSM669966, GSM772800, GSM772971, GSM997251, GSM916070, GSM1112828, GSM1505676
147	Cell_Line	Huh7	H3K4me1	GSM2360947, GSM2360946, GSM2360945
148	Cell_Line	IMEC	H3K4me1	GSM2301908, GSM2301913
149	Cell_Line	IMR90	H3K4me1	GSM521898, GSM521897, GSM521895, GSM1055814, GSM1055815, GSM1418961, GSM1418962
150	Cell_Line	IOE11	H3K4me1	GSM1663037, GSM1663038
151	Cell_Line	IOE4	H3K4me1	GSM1663047, GSM1663048
152	Cell_Line	iPS C1	H3K4me1	GSM1272743, GSM1272749
153	Cell_Line	iPS cells	H3K4me1	GSM2183766
154	Cell_Line	iPS DF 19.11	H3K4me1	GSM706072, GSM752979
155	Cell_Line	iPS DF 6.9	H3K4me1	GSM706073, GSM752980
156	Cell_Line	JHU-06	H3K4me1	GSM2792933, GSM2792931
157	Cell_Line	Jurkat	H3K4me1	GSM1603224, GSM1603225
158	Cell_Line	K562	H3K4me1	GSM610339, GSM788370, GSM788371, GSM646441, GSM646440, GSM788085, GSM733692, GSM1782706, GSM1782707, GSM2054697
159	Cell_Line	KB Cell	H3K4me1	GSM1566553, GSM1566554, GSM1566555, GSM1566556
160	Cell_Line	KELLY	H3K4me1	GSM1532402
161	Cell_Line	KOPT-K1	H3K4me1	GSM1314125, GSM1314132
162	Cell_Line	LCL	H3K4me1	GSM1958045
163	Cell_Line	LIS2	H3K4me1	GSM1571897, GSM1571903
164	Cell_Line	LM7	H3K4me1	GSM1914994
165	Cell_Line	LNAR'	H3K4me1	GSM2771576
166	Cell_Line	LNCaP	H3K4me1	GSM353634, GSM1145323, GSM1410780, GSM1527828, GSM1527829, GSM1902616, GSM1907210, GSM1907209, GSM2277155, GSM2277154
167	Cell_Line	LoVo	H3K4me1	GSM1208810
168	Cell_Line	LREX'	H3K4me1	GSM2771578, GSM2771577
169	Cell_Line	LS174T	H3K4me1	GSM1365902
170	Cell_Line	M112	H3K4me1	GSM1914998
171	Cell_Line	MB231	H3K4me1	GSM2258854
172	Cell_Line	MB361	H3K4me1	GSM2258765, GSM2258764
173	Cell_Line	MB436	H3K4me1	GSM2258873, GSM2258872
174	Cell_Line	MB468	H3K4me1	GSM2258891, GSM2258890
175	Cell_Line	MCF-10A	H3K4me1	GSM2676322, GSM2258710, GSM2258711, GSM2676327, GSM2676326, GSM2676324, GSM2676323, GSM2676321
176	Cell_Line	MCF-7	H3K4me1	GSM588569, GSM588568, GSM946849, GSM1115994, GSM986084, GSM986082, GSM986081, GSM986083, GSM1383861, GSM1382468, GSM1382469, GSM1382478, GSM1382479, ENCSR493NBY_1, ENCSR493NBY_2, GSM2036931, GSM2036930, GSM2067519, GSM2067518, GSM2067517, GSM2067516, GSM2171844, GSM2171843, GSM2171842, GSM2171841, GSM2171840, GSM2171839, GSM2171838, GSM2171837, GSM2258729, GSM2258728
177	Cell_Line	MDA-MB-231	H3K4me1	GSM1204470, GSM1204471, GSM1856002, GSM1856001, GSM1856000, GSM1855999, GSM1855998, GSM1855997, GSM1855990, GSM1855989, GSM1855988, GSM1855987, GSM1855986, GSM1855985, GSM2036932, GSM2309425, GSM2309424, GSM2309430, GSM2309431
178	Cell_Line	MG-63	H3K4me1	GSM1915002, GSM1915006
179	Cell_Line	MIA PaCa-2	H3K4me1	GSM1574250
180	Cell_Line	MKN7	H3K4me1	GSM2579154, GSM2579157
181	Cell_Line	MM.1S	H3K4me1	ENCSR094VCE_1, ENCSR094VCE_2
182	Cell_Line	MNC491	H3K4me1	GSM1435532
183	Cell_Line	MNNG	H3K4me1	GSM1915010
184	Cell_Line	MO1043	H3K4me1	GSM2435530, GSM2435526
185	Cell_Line	MOLM-14	H3K4me1	GSM1587892
186	Cell_Line	MRC5	H3K4me1	GSM2183762, GSM2183763, GSM2183764, GSM2183765, GSM2573031, GSM2573032
187	Cell_Line	MS1	H3K4me1	GSM1234230, GSM1234231
188	Cell_Line	MutuI	H3K4me1	GSM1958044
189	Cell_Line	NB4	H3K4me1	GSM749525
190	Cell_Line	NCC-59	H3K4me1	GSM2201099
191	Cell_Line	NCI-H526	H3K4me1	GSM1619043
192	Cell_Line	NHDF-Ad	H3K4me1	GSM1003526
193	Cell_Line	NHEK	H3K4me1	GSM646463, GSM646462, GSM733698, GSM1666383, GSM2035821, GSM2035820, GSM2035814, GSM2035813, GSM1662333, GSM1662332
194	Cell_Line	NHLF	H3K4me1	GSM646482, GSM646483, GSM733649
195	Cell_Line	NT2-D1	H3K4me1	GSM788083
196	Cell_Line	OCUM-1	H3K4me1	GSM2201097
197	Cell_Line	PANC-1	H3K4me1	GSM818827, GSM1574252
198	Cell_Line	PC-3	H3K4me1	GSM1383873, ENCSR566UMF_1, ENCSR566UMF_2
199	Cell_Line	PC-9	H3K4me1	ENCSR913MGR_1, ENCSR913MGR_2, ENCSR913MGR_3, ENCSR913MGR_4
200	Cell_Line	PrEC	H3K4me1	GSM1383867, GSM2060770, GSM2060769
201	Cell_Line	PT45-P1	H3K4me1	GSM1574254
202	Cell_Line	Raji	H3K4me1	GSM1277987, GSM1277988, GSM1976304, GSM1976294, GSM2473258, GSM2473256, GSM2473257
203	Cell_Line	Ramos	H3K4me1	GSM1519150
204	Cell_Line	Rh4	H3K4me1	GSM2214107
205	Cell_Line	RPM-MC	H3K4me1	GSM2301918
206	Cell_Line	RS4	H3K4me1	GSM1841289, GSM1841300
207	Cell_Line	RWPE1	H3K4me1	GSM1541016, GSM1541015
208	Cell_Line	SaOS	H3K4me1	GSM1915012
209	Cell_Line	SF8628	H3K4me1	GSM2265642
210	Cell_Line	SH-SY5Y	H3K4me1	GSM1532409, GSM2120705
211	Cell_Line	SK-N-MC	H3K4me1	GSM1517539, GSM1517548, GSM1517557
212	Cell_Line	SKBR-3	H3K4me1	GSM2258800, GSM2258801
213	Cell_Line	SKmel147	H3K4me1	GSM2476343
214	Cell_Line	SKMEL2	H3K4me1	GSM2476346
215	Cell_Line	SKmel239	H3K4me1	GSM2476345
216	Cell_Line	SKNO-1	H3K4me1	GSM2232723, GSM2232722, GSM2232721
217	Cell_Line	SNU-16	H3K4me1	GSM2201098
218	Cell_Line	SUM159PT	H3K4me1	GSM2330570, GSM2330569
219	Cell_Line	SW480	H3K4me1	GSM2058065, GSM2746535, GSM2746536
220	Cell_Line	T47D	H3K4me1	GSM659794, GSM659793
221	Cell_Line	T47D-MTVL	H3K4me1	GSM1155983
222	Cell_Line	TOV-21G	H3K4me1	GSM2719879, GSM2719878, GSM2719877, GSM2719876
223	Cell_Line	TTC-549	H3K4me1	GSM1835898, GSM1835893
224	Cell_Line	TTC1240	H3K4me1	GSM2495988, GSM2495989
225	Cell_Line	U2OS	H3K4me1	GSM1356565
226	Cell_Line	UACC812	H3K4me1	GSM2258783, GSM2258782
227	Cell_Line	UCSF-4*	H3K4me1	GSM1127080
228	Cell_Line	V1009	H3K4me1	GSM2058066
229	Cell_Line	V1024	H3K4me1	GSM2058067
230	Cell_Line	V1058	H3K4me1	GSM2058068
231	Cell_Line	V1074	H3K4me1	GSM2058069
232	Cell_Line	V1106	H3K4me1	GSM2058070
233	Cell_Line	V206	H3K4me1	GSM2058071
234	Cell_Line	V389	H3K4me1	GSM2058072
235	Cell_Line	V410	H3K4me1	GSM2058073
236	Cell_Line	V411	H3K4me1	GSM2058074
237	Cell_Line	V429	H3K4me1	GSM2058075
238	Cell_Line	V432	H3K4me1	GSM2058076
239	Cell_Line	V456	H3K4me1	GSM2058077
240	Cell_Line	V457	H3K4me1	GSM2058078
241	Cell_Line	V481	H3K4me1	GSM2058079
242	Cell_Line	V576	H3K4me1	GSM2058081
243	Cell_Line	V784	H3K4me1	GSM2058082
244	Cell_Line	V8	H3K4me1	GSM2058083
245	Cell_Line	V852	H3K4me1	GSM2058084
246	Cell_Line	V855	H3K4me1	GSM2058085
247	Cell_Line	V866	H3K4me1	GSM2058086
248	Cell_Line	V940	H3K4me1	GSM2058088
249	Cell_Line	V968	H3K4me1	GSM2058089
250	Cell_Line	VACO 503	H3K4me1	GSM2058080
251	Cell_Line	VACO 868	H3K4me1	GSM2058087
252	Cell_Line	VCaP	H3K4me1	GSM353631
253	Cell_Line	WA-7	H3K4me1	GSM537641
254	Cell_Line	WIBR3	H3K4me1	GSM1272761, GSM1272767
255	Cell_Line	WIS2	H3K4me1	GSM1571909, GSM1571915
256	Cell_Line	YCC-21	H3K4me1	GSM1975123, GSM1969568
257	Cell_Line	YCC-7	H3K4me1	GSM1975119, GSM1969564
258	Cell_Line	YCC3	H3K4me1	GSM1975185, GSM1969630
259	Cell_Line	ZR-75-1	H3K4me1	GSM2258747, GSM2258746
260	Cell_Line	ZR-75-30	H3K4me1	GSM2029588, GSM2029583, GSM2029577, GSM2029575, GSM1832641, GSM1832640
261	Cell_Type	Adipocyte	H3K4me1	GSM670045, GSM669975, GSM669908, GSM621425, GSM621418, GSM772757
262	Cell_Type	Anterior Caudate Cell	H3K4me1	GSM669970, GSM772962
263	Cell_Type	Astrocyte	H3K4me1	GSM733710
264	Cell_Type	B Lymphocyte	H3K4me1	GSM971340, GSM1027296, GSM916053, GSM998994, GSM998995, GSM1648033, GSM1648036
265	Cell_Type	cancer cells	H3K4me1	GSM2706143, GSM2706137
266	Cell_Type	Cancer stem cell	H3K4me1	GSM1857482
267	Cell_Type	Cardiomyocyte	H3K4me1	GSM2047027
268	Cell_Type	Chondrocyte	H3K4me1	GSM670024, GSM670000, GSM669927
269	Cell_Type	Dendritic Cell	H3K4me1	GSM1565790, GSM1565797, GSM1565804, GSM1565811
270	Cell_Type	Embryonic Stem Cell	H3K4me1	GSM997254, GSM1498908, GSM1498909, GSM1498910, GSM1498911, ENCSR967HXD_1, ENCSR967HXD_2, ENCSR967HXD_3
271	Cell_Type	Endothelial Cell	H3K4me1	GSM955981, GSM955982, GSM646421, GSM646420, GSM733690, GSM2442787
272	Cell_Type	Epithelium	H3K4me1	GSM617266, GSM617261, GSM617258, GSM617255, GSM586884, GSM586879, GSM586876, GSM669969, GSM621670, GSM621429, GSM621409, GSM613885, GSM613876, GSM613870, GSM613868, GSM537642, GSM706848, GSM706853, GSM772732, GSM1059451, GSM1059443, GSM910572, GSM1102795, GSM646380, GSM646381, GSM956019, GSM1120350, GSM1058776, GSM1058775, GSM883656, GSM883654, GSM883659, GSM883655, GSM883662, GSM883658, GSM88366…
273	Cell_Type	Erythroblast	H3K4me1	GSM2741451
274	Cell_Type	Erythroid progenitor	H3K4me1	GSM1816319
275	Cell_Type	Erythroid Progenitor Cell	H3K4me1	GSM1816069
276	Cell_Type	Ewing sacroma	H3K4me1	GSM2357616, GSM2357608, GSM2357600
277	Cell_Type	Fibroblast	H3K4me1	GSM817234, GSM941717, GSM1435528, GSM1825747, ENCSR906NGD_1, ENCSR906NGD_2, ENCSR906NGD_3, ENCSR906NGD_4
278	Cell_Type	Glial Cell	H3K4me1	ENCSR279HKO_1, ENCSR279HKO_2, ENCSR290EHP_1, ENCSR290EHP_2
279	Cell_Type	Haematopoietic Progenitor Cell	H3K4me1	GSM317586, GSM669907, GSM621451, GSM537650, GSM537628, GSM486708, GSM486707, GSM706845, GSM772734, GSM773043
280	Cell_Type	Hematopoietic stem and progenitor cell	H3K4me1	GSM1816068, GSM1816066, GSM1816327
281	Cell_Type	Hepatocyte	H3K4me1	GSM669972, GSM621654, GSM537706, ENCSR689QUB_1, ENCSR689QUB_2, GSM2644051, GSM2644054
282	Cell_Type	Hippocampus Middle Cell	H3K4me1	GSM773021, GSM916039
283	Cell_Type	hTERT immortalized endometriosis cells	H3K4me1	GSM2308944, GSM2308935, GSM2308940, GSM2308931
284	Cell_Type	Inferior Temporal Lobe Cell	H3K4me1	GSM670036
285	Cell_Type	Intermediate	H3K4me1	GSM1825763, GSM1825771, GSM1825775, GSM1825783
286	Cell_Type	iPSC	H3K4me1	GSM772767, GSM772804, GSM772845, GSM773028, ENCSR249YGG_1, ENCSR249YGG_2, ENCSR307OAJ_1, ENCSR857LLS_1
287	Cell_Type	Keratinocyte	H3K4me1	GSM958161, GSM941736, GSM1645722, GSM1645723, GSM1568244, GSM2228901, GSM2228900, GSM1607395
288	Cell_Type	Lymphoblastoid	H3K4me1	GSM1550799, GSM1550845, GSM1550875, GSM1550907, GSM1550937, GSM1550964, GSM1550989, GSM1551003
289	Cell_Type	Macrophage	H3K4me1	GSM785498, GSM1406310, GSM1406313, GSM1406316, GSM1625976, GSM1625975, GSM1625974, GSM1625973
290	Cell_Type	Melanocyte	H3K4me1	GSM958152, GSM941728, GSM2476342, GSM2476341
291	Cell_Type	Melanocytic cell	H3K4me1	GSM1423025, GSM1422989, GSM1422953, GSM1422917
292	Cell_Type	Mesenchymal Stem Cell	H3K4me1	GSM669980, GSM669920, GSM669911, GSM621402, GSM772745, GSM772748, GSM772762, GSM772816, GSM2046860, GSM2046859, GSM2046858, GSM2046857, GSM2046856, GSM2046855
293	Cell_Type	Monocyte	H3K4me1	GSM785492, GSM1102793, GSM1127143, GSM995353, GSM995354, GSM995357, GSM995358, GSM1003535, GSM788084, GSM1406307, GSM2263052, GSM2263050, GSM2263049, GSM2263045, GSM2263033, GSM2263030, GSM2263029, GSM2263025, GSM2263023, GSM2263021, GSM2263020, GSM2263013, GSM2263008, GSM2263007, GSM2263006, GSM2263003, GSM2263002, GSM2262996, GSM2262994, GSM2262991, GSM2262984, GSM2262983, GSM2262982, GSM226297…
294	Cell_Type	Myoblast	H3K4me1	GSM646400, GSM646401, GSM733761, GSM733661
295	Cell_Type	Natural Killer Cell	H3K4me1	GSM999006, GSM999007
296	Cell_Type	Neural crest cell	H3K4me1	GSM714808, GSM1817170, GSM1817171
297	Cell_Type	Neural Progenitor Cell	H3K4me1	GSM772808, GSM1521732, GSM1521737, GSM1521742, GSM1521747, GSM1521752, GSM1521757
298	Cell_Type	Neuroblastoma cell	H3K4me1	GSM2120712, GSM2120700
299	Cell_Type	Neuroectoderm	H3K4me1	GSM602303
300	Cell_Type	Neuroepithelial-like stem cell	H3K4me1	GSM1501175
301	Cell_Type	Neuron	H3K4me1	GSM772785, ENCSR301AEA_1, ENCSR301AEA_2, GSM1831756, GSM2072640, GSM2464860
302	Cell_Type	Neurosphere	H3K4me1	GSM707003, GSM707008
303	Cell_Type	Neutrophil cell	H3K4me1	GSM1633869, GSM1633872, GSM1633875
304	Cell_Type	Osteoblast	H3K4me1	GSM733704
305	Cell_Type	osteosarcoma	H3K4me1	GSM2870622, GSM2870625, GSM2870628, GSM2870640, GSM2870643, GSM2870646, GSM2870631, GSM2870634, GSM2870619
306	Cell_Type	Patient	H3K4me1	GSM2723855, GSM2723851, GSM2723843, GSM2723847
307	Cell_Type	Patient derived xenograft cells	H3K4me1	GSM1846901, GSM1846898, GSM1846894, GSM1846890, GSM1846886, GSM1846883
308	Cell_Type	Plasmablast	H3K4me1	GSM1861007, GSM1861010
309	Cell_Type	Proerythroblast	H3K4me1	GSM317596, GSM908034, GSM908035
310	Cell_Type	resting	H3K4me1	GSM2370649, GSM2370641, GSM2370633, GSM2370648, GSM2370640, GSM2370632
311	Cell_Type	Satellite Cells	H3K4me1	GSM621759, GSM621752, GSM621741
312	Cell_Type	Smooth Muscle Cell	H3K4me1	GSM772837, GSM772972, GSM916033, ENCSR130IMV_1, ENCSR130IMV_2
313	Cell_Type	Spermatid	H3K4me1	GSM1375208, GSM1375209
314	Cell_Type	Stem cell	H3K4me1	ENCSR890NXD_1, ENCSR890NXD_2, GSM2228898, GSM2228897, GSM1607386
315	Cell_Type	Stromal Cell	H3K4me1	GSM534488, GSM534481, GSM534474, GSM534467, GSM1372854, GSM1372860, GSM1372865, GSM1372873
316	Cell_Type	Substantia Nigra Cell	H3K4me1	GSM669941, GSM772898
317	Cell_Type	T Lymphocyte	H3K4me1	GSM648492, GSM417821, GSM613814, GSM537646, GSM537636, GSM772849, GSM772853, GSM772860, GSM772869, GSM772873, GSM772884, GSM772896, GSM772902, GSM772924, GSM772928, GSM772933, GSM772973, GSM772985, GSM773032, GSM997224, GSM997262, GSM997235, GSM997243, GSM997268, GSM997229, GSM997245, GSM916024, GSM1058778, GSM772851, GSM1220567, GSM1220569, GSM998998, GSM998999, GSM999002, GSM999003, GSM1056944,…
318	Tissue	Adrenal Gland	H3K4me1	GSM1059447, GSM1059449, ENCSR406PCK_1, ENCSR406PCK_2, ENCSR455JUO_1
319	Tissue	Angular Gyrus	H3K4me1	GSM772770
320	Tissue	Aorta	H3K4me1	GSM1059448, GSM1013150, ENCSR416CYZ_1, ENCSR416CYZ_2, ENCSR803IBD_1
321	Tissue	Blood	H3K4me1	GSM1027297, GSM2862453, GSM2862456, GSM2862454, GSM2862455
322	Tissue	Brain	H3K4me1	GSM772830, GSM806939, GSM806934, GSM806942, GSM1866085, GSM1866091, GSM1866095, GSM1866099, GSM1866116, GSM1866118, GSM1866122, GSM1866123, GSM1866124, GSM1866126, GSM1866128, GSM1866130, GSM1866132, GSM1866134, GSM1866136, GSM1835858, GSM1835854, GSM1835839, GSM1835836
323	Tissue	Breast	H3K4me1	GSM2797152, GSM2797153, GSM2797150, GSM2797151, GSM2797156, GSM2797154, GSM2797155
324	Tissue	Cingulate Gyrus	H3K4me1	GSM670033, GSM773007
325	Tissue	Clear cell renal cell carcinoma tumor	H3K4me1	GSM2293422, GSM2293429, GSM2293461, GSM2293312, GSM2293453, GSM2293445, GSM2293437, GSM2293316, GSM2293321, GSM2293325, GSM2293329
326	Tissue	Colon Crypt	H3K4me1	GSM883665, GSM883663, GSM883664, GSM2058062, GSM2058061, GSM2058060, GSM2058059
327	Tissue	Cord blood	H3K4me1	GSM773038
328	Tissue	Duodenum Mucosa	H3K4me1	GSM621403
329	Tissue	Esophagus	H3K4me1	GSM910573, GSM1120349
330	Tissue	Fetal Adrenal Gland	H3K4me1	GSM1102796
331	Tissue	Fetal Brain	H3K4me1	GSM706850, GSM1598022, GSM1598023
332	Tissue	Fetal Heart	H3K4me1	GSM1598032, GSM1598033
333	Tissue	Fetal Liver	H3K4me1	GSM1598042, GSM1598043
334	Tissue	Fetal Muscle Leg	H3K4me1	GSM1058777
335	Tissue	Fetal Muscle Trunk	H3K4me1	GSM1160197
336	Tissue	Fetal Spinal Cord	H3K4me1	GSM1220568
337	Tissue	Fetal Stomach	H3K4me1	GSM621642, GSM1102794
338	Tissue	Fetal Thymus	H3K4me1	GSM1027298
339	Tissue	Gastric Primary Sample	H3K4me1	GSM2037514, GSM2037508, GSM2037507, GSM2037506, GSM2037505, GSM2037504, GSM2037503, GSM2037500, GSM1975196, GSM1975192, GSM1975178, GSM1975174, GSM1975170, GSM1975166, GSM1975162, GSM1975158, GSM1975154, GSM1975150, GSM1975146, GSM1975142, GSM1975110, GSM1969641, GSM1969637, GSM1969623, GSM1969619, GSM1969615, GSM1969611, GSM1969607, GSM1969603, GSM1969599, GSM1969595, GSM1969591, GSM1969587, GSM…
340	Tissue	gastrocnemius medialis	H3K4me1	ENCSR148FWR_1, ENCSR161HZJ_1, ENCSR161HZJ_2
341	Tissue	Hippocampus	H3K4me1	GSM2293410
342	Tissue	Kidney	H3K4me1	GSM1835851, GSM1835848, GSM1835845, GSM2293426, GSM2293406, GSM2293465, GSM2293449, GSM2293457, GSM2293441, GSM2293433, GSM2293414, GSM2293418
343	Tissue	Left Ventricle	H3K4me1	GSM906404, GSM910575
344	Tissue	Liver	H3K4me1	GSM1835842
345	Tissue	Mid Frontal Lobe	H3K4me1	GSM670015, GSM773014
346	Tissue	Muscle	H3K4me1	GSM669964, GSM1060907
347	Tissue	Ovary	H3K4me1	GSM1013148
348	Tissue	Pancreas	H3K4me1	GSM910576, GSM1013149, ENCSR348TQM_1, ENCSR827NKO_1, ENCSR827NKO_2
349	Tissue	Pontine	H3K4me1	GSM2265659
350	Tissue	primary colorectal cancer tumor	H3K4me1	GSM2058093, GSM2058092, GSM2058091, GSM2058090
351	Tissue	Prostate	H3K4me1	GSM1340261
352	Tissue	Psoas Muscle	H3K4me1	GSM1059444, GSM956021
353	Tissue	Rectal Mucosa	H3K4me1	GSM621659, GSM621639
354	Tissue	Retina	H3K4me1	GSM2316330, GSM2316329, GSM2316328, GSM2316327, GSM2316326, GSM2865071, GSM2865070, GSM2865073, GSM2865072
355	Tissue	Right Atrium	H3K4me1	GSM915335
356	Tissue	Right Ventricle	H3K4me1	GSM1059445, GSM956022
357	Tissue	Sigmoid Colon	H3K4me1	GSM956023, GSM956020
358	Tissue	Skeletal Muscle	H3K4me1	GSM621686, GSM621679
359	Tissue	Spleen	H3K4me1	GSM910577, GSM1120351
360	Tissue	Stomach	H3K4me1	GSM772907, GSM910574, GSM1013147, GSM1252275, GSM1252279, GSM1252283, GSM1252287, GSM1252291, GSM1252295, GSM1252311, GSM1252315, GSM1252319, GSM1252323
361	Tissue	Thymus	H3K4me1	GSM1059446
362	Tissue	Thyroid	H3K4me1	ENCSR639NMN_1, ENCSR639NMN_2, ENCSR906YES_1, ENCSR906YES_2
363	Tissue	Umbilical Cord	H3K4me1	GSM1816323
364	Tissue	Urinary Bladder	H3K4me1	GSM1059450
