# Supplementary material for: eRNA-IDO: A One-stop Platform for Identification, Interactome Discovery, and Functional Annotation of Enhancer RNAs
Source: Genomics Proteomics Bioinformatics. 2024 Aug 23;22(4):qzae059. doi: 10.1093/gpbjnl/qzae059 (PMC11514848; doi:10.1093/gpbjnl/qzae059)
Supplement: qzae059_Supplementary_Data [file qzae059_supplementary_data.zip › TableS3-done.xlsx]

## Sheet: Table S3
Table S3 ATAC-seq/DNase-seq-seq datasets of chromatin accessibility
No.	Group	Biosample	Strategy	Dataset
1	Cell_Line	9.4	ATAC-seq	GSM2199920
2	Cell_Line	7250	DNase-seq	GSM2214074, GSM2214076, GSM2214072, GSM2214073, GSM2214075, GSM2214071
3	Cell_Line	143B	DNase-seq	GSM1914980
4	Cell_Line	501-Mel	ATAC-seq	GSM2476340
5	Cell_Line	786-0	DNase-seq	ENCSR037PGI_1, ENCSR037PGI_2
6	Cell_Line	8988t	DNase-seq	GSM816667
7	Cell_Line	A-172	DNase-seq	ENCSR932KWJ_1, ENCSR932KWJ_2
8	Cell_Line	A549	DNase-seq	GSM816649, GSM1014517, GSM736506, GSM736580, ENCSR077EYC_1, ENCSR077EYC_2, ENCSR077EYC_3, ENCSR077EYC_4, ENCSR128IVG_1, ENCSR128IVG_2, ENCSR128IVG_3, ENCSR128IVG_4, ENCSR136DNA_1, ENCSR136DNA_2, ENCSR136DNA_3, ENCSR136DNA_4, ENCSR294XUZ_1, ENCSR294XUZ_2, ENCSR294XUZ_3, ENCSR294XUZ_4, ENCSR347CEH_1, ENCSR347CEH_2, ENCSR347CEH_3, ENCSR384KCZ_1, ENCSR384KCZ_2, ENCSR384KCZ_3, ENCSR384KCZ_4, ENCSR384K…
9	Cell_Line	A673	DNase-seq	ENCSR346JWH_1, ENCSR346JWH_2
10	Cell_Line	ACHN	DNase-seq	ENCSR257BGZ_1, ENCSR257BGZ_2
11	Cell_Line	AG04449	DNase-seq	GSM736590, GSM736562
12	Cell_Line	AG04450	DNase-seq	GSM736514, GSM736563
13	Cell_Line	AG09309	DNase-seq	GSM736551, GSM736616
14	Cell_Line	AG09319	DNase-seq	GSM736619, GSM736531
15	Cell_Line	AG10803	DNase-seq	GSM1014527, GSM736598, GSM736633
16	Cell_Line	BE2-C	ATAC-seq|DNase-seq	ATAC-seq:GSM2113544;DNase-seq:GSM736622, GSM736508
17	Cell_Line	BEAS-2B	ATAC-seq	GSM2856804
18	Cell_Line	BJ	ATAC-seq|DNase-seq	ATAC-seq:GSM2174882, GSM2174881, GSM2174880, GSM2174879, GSM2174878, GSM2174877, GSM2174876, GSM2174875, GSM2401442, GSM2401444, GSM2401443, GSM2401445, GSM2977484, GSM2977485, GSM2977486, GSM2977487, GSM2977488, GSM2430668, GSM2430669, GSM2430671, GSM2430670, GSM2430672;DNase-seq:GSM763534, GSM736518, GSM736596, ENCSR240TPI_1, ENCSR240TPI_2, ENCSR548MMD_1, ENCSR548MMD_2
19	Cell_Line	C15	ATAC-seq	GSM2264809, GSM2264808, GSM2264805, GSM2264804, GSM2264807, GSM2264806, GSM2264803, GSM2264802
20	Cell_Line	C20	ATAC-seq	GSM2264816, GSM2264817, GSM2264814, GSM2264815, GSM2264812, GSM2264813, GSM2264810, GSM2264811
21	Cell_Line	Caco-2	DNase-seq	GSM736587, GSM736500, GSM2224587
22	Cell_Line	Caki-2	DNase-seq	ENCSR515EWI_1, ENCSR515EWI_2
23	Cell_Line	CAL-1	ATAC-seq	GSM2243033
24	Cell_Line	CEM/C1	ATAC-seq	GSM2434318, GSM2434317
25	Cell_Line	CMK	DNase-seq	GSM736607
26	Cell_Line	COLO 205	DNase-seq	GSM2224588
27	Cell_Line	COLO-829	DNase-seq	GSM1008571
28	Cell_Line	D-341	DNase-seq	GSM1008577
29	Cell_Line	Daoy	DNase-seq	ENCSR346IHH_1, ENCSR346IHH_2
30	Cell_Line	ECC-1	DNase-seq	GSM1008574, GSM1008597
31	Cell_Line	EL	DNase-seq	ENCSR691MQJ_1, ENCSR691MQJ_2, ENCSR691MQJ_3
32	Cell_Line	Gen2.2	ATAC-seq	GSM2243034
33	Cell_Line	GM02171	ATAC-seq	GSM2722103, GSM2722102, GSM2722105, GSM2722104, GSM2722107, GSM2722106, GSM2722109, GSM2722108, GSM2722110, GSM2722111
34	Cell_Line	GM04503	DNase-seq	GSM1024777, GSM1024780
35	Cell_Line	GM04504	DNase-seq	GSM1024776, GSM1024775
36	Cell_Line	GM06990	DNase-seq	GSM646568, GSM736635, GSM736558
37	Cell_Line	GM10248	DNase-seq	GSM1008589
38	Cell_Line	GM10266	DNase-seq	GSM1008590
39	Cell_Line	GM12864	DNase-seq	GSM736525
40	Cell_Line	GM12865	DNase-seq	GSM1014526, GSM736512, GSM736561
41	Cell_Line	GM12878	ATAC-seq|DNase-seq	ATAC-seq:GSM1621352, GSM1621354, GSM1854467, GSM1854468, GSM1854469, GSM1854470, GSM2108589, GSM2108588, GSM2108587, GSM2108586, GSM2108585, GSM2108584, GSM2108583, GSM2108582, GSM1972144, GSM1972143, GSM1972142, GSM1972141, GSM2668125;DNase-seq:GSM489277, GSM489278, GSM489279, GSM816665, GSM736496, GSM736620
42	Cell_Line	GM12891	DNase-seq	GSM489280, GSM489281, GSM816656
43	Cell_Line	GM12892	DNase-seq	GSM489282, GSM489283, GSM816657
44	Cell_Line	GM13976	DNase-seq	GSM1008591
45	Cell_Line	GM13977	DNase-seq	GSM1008556
46	Cell_Line	GM18486	DNase-seq	GSM778663
47	Cell_Line	GM18498	DNase-seq	GSM778664
48	Cell_Line	GM18499	DNase-seq	GSM778665
49	Cell_Line	GM18501	DNase-seq	GSM778666
50	Cell_Line	GM18502	DNase-seq	GSM778667
51	Cell_Line	GM18504	DNase-seq	GSM778668
52	Cell_Line	GM18505	DNase-seq	GSM778669
53	Cell_Line	GM18507	DNase-seq	GSM623512, GSM778670, GSM816653
54	Cell_Line	GM18508	DNase-seq	GSM778671
55	Cell_Line	GM18510	DNase-seq	GSM778672
56	Cell_Line	GM18511	DNase-seq	GSM778673
57	Cell_Line	GM18516	DNase-seq	GSM778674
58	Cell_Line	GM18517	DNase-seq	GSM778675
59	Cell_Line	GM18519	DNase-seq	GSM778676
60	Cell_Line	GM18520	DNase-seq	GSM778677
61	Cell_Line	GM18522	DNase-seq	GSM778678
62	Cell_Line	GM18852	DNase-seq	GSM778679
63	Cell_Line	GM18853	DNase-seq	GSM778680
64	Cell_Line	GM18855	DNase-seq	GSM778681
65	Cell_Line	GM18856	DNase-seq	GSM778682
66	Cell_Line	GM18858	DNase-seq	GSM778683
67	Cell_Line	GM18859	DNase-seq	GSM778684
68	Cell_Line	GM18861	DNase-seq	GSM778685
69	Cell_Line	GM18862	DNase-seq	GSM778686
70	Cell_Line	GM18870	DNase-seq	GSM778687
71	Cell_Line	GM18907	DNase-seq	GSM778688
72	Cell_Line	GM18909	DNase-seq	GSM778689
73	Cell_Line	GM18912	DNase-seq	GSM778690
74	Cell_Line	GM18913	DNase-seq	GSM778691
75	Cell_Line	GM18916	DNase-seq	GSM778692
76	Cell_Line	GM19092	DNase-seq	GSM778693
77	Cell_Line	GM19093	DNase-seq	GSM778694
78	Cell_Line	GM19098	DNase-seq	GSM778695
79	Cell_Line	GM19099	DNase-seq	GSM778696
80	Cell_Line	GM19101	DNase-seq	GSM778697
81	Cell_Line	GM19114	DNase-seq	GSM778698
82	Cell_Line	GM19116	DNase-seq	GSM778699
83	Cell_Line	GM19119	DNase-seq	GSM778700
84	Cell_Line	GM19127	DNase-seq	GSM778701
85	Cell_Line	GM19130	DNase-seq	GSM778702
86	Cell_Line	GM19131	DNase-seq	GSM778703
87	Cell_Line	GM19137	DNase-seq	GSM778704
88	Cell_Line	GM19138	DNase-seq	GSM778705
89	Cell_Line	GM19140	DNase-seq	GSM778706
90	Cell_Line	GM19141	DNase-seq	GSM778707
91	Cell_Line	GM19143	DNase-seq	GSM778708
92	Cell_Line	GM19144	DNase-seq	GSM778709
93	Cell_Line	GM19147	DNase-seq	GSM778710
94	Cell_Line	GM19152	DNase-seq	GSM778711
95	Cell_Line	GM19153	DNase-seq	GSM778712
96	Cell_Line	GM19159	DNase-seq	GSM778713
97	Cell_Line	GM19160	DNase-seq	GSM778714
98	Cell_Line	GM19171	DNase-seq	GSM778715
99	Cell_Line	GM19190	DNase-seq	GSM778716
100	Cell_Line	GM19192	DNase-seq	GSM778717
101	Cell_Line	GM19193	DNase-seq	GSM778718
102	Cell_Line	GM19200	DNase-seq	GSM778719
103	Cell_Line	GM19201	DNase-seq	GSM778720
104	Cell_Line	GM19203	DNase-seq	GSM778721
105	Cell_Line	GM19204	DNase-seq	GSM778722
106	Cell_Line	GM19206	DNase-seq	GSM778723
107	Cell_Line	GM19207	DNase-seq	GSM778724
108	Cell_Line	GM19209	DNase-seq	GSM778725
109	Cell_Line	GM19210	DNase-seq	GSM778726
110	Cell_Line	GM19222	DNase-seq	GSM778727
111	Cell_Line	GM19223	DNase-seq	GSM778728
112	Cell_Line	GM19225	DNase-seq	GSM778729
113	Cell_Line	GM19238	DNase-seq	GSM489286, GSM489287, GSM778730, GSM816658
114	Cell_Line	GM19239	DNase-seq	GSM489288, GSM489289, GSM778731, GSM816659
115	Cell_Line	GM19240	DNase-seq	GSM489284, GSM489285, GSM816648
116	Cell_Line	GM19257	DNase-seq	GSM778732
117	Cell_Line	GM20000	DNase-seq	GSM1008587
118	Cell_Line	GP5d	DNase-seq	GSM2224589
119	Cell_Line	H1	ATAC-seq|DNase-seq	ATAC-seq:GSM2386583, GSM2386582, GSM2386581, GSM2386580, GSM2386579, GSM2386578, GSM2386577, GSM2386576;DNase-seq:GSM623513, GSM817215, GSM909313, GSM909314, GSM878621, GSM878616, GSM878628, GSM878615, GSM878614, GSM816632, GSM906379, GSM906381, GSM906382, GSM906380, GSM817198, GSM736582
120	Cell_Line	H4	DNase-seq	ENCSR809CEA_1, ENCSR809CEA_2
121	Cell_Line	H54	DNase-seq	GSM816668
122	Cell_Line	H7	ATAC-seq|DNase-seq	ATAC-seq:GSM2257297, GSM2257299, GSM2257300, GSM2257296, GSM2257295, GSM2257292, GSM2257293;DNase-seq:GSM646563, GSM1008596, GSM736610, GSM736638, GSM1024774, GSM1024778, GSM1024754, GSM1024755, GSM1024758, GSM1024759
123	Cell_Line	H9	ATAC-seq|DNase-seq	ATAC-seq:GSM2425099, GSM2425098;DNase-seq:GSM878613, GSM878612
124	Cell_Line	HaCaT	ATAC-seq	GSM2035755, GSM2035756, GSM2035757, GSM2035758, GSM2035759, GSM2035760, GSM2035775, GSM2035777, GSM2035776, GSM2035774, GSM2035779, GSM2035778
125	Cell_Line	HA-h	DNase-seq	GSM1014516, GSM736594, GSM736535
126	Cell_Line	HAP-1	DNase-seq	ENCSR620QNS_1, ENCSR620QNS_2
127	Cell_Line	HA-sp	DNase-seq	GSM1014508, GSM736625, GSM736537
128	Cell_Line	HCC1806	ATAC-seq	GSM2439557, GSM2439556, GSM2439555
129	Cell_Line	HCT-116	ATAC-seq|DNase-seq	ATAC-seq:GSM2579644, GSM2719729, GSM2719728, GSM2719727, GSM2719726, GSM2719725, GSM2719724, GSM2719730, GSM2719731;DNase-seq:GSM1224666, GSM1224667, GSM1224668, GSM1224669, GSM736600, GSM736493
130	Cell_Line	HEK293T	ATAC-seq|DNase-seq	ATAC-seq:GSM2643630, GSM2643627, GSM2643628, GSM2643629;DNase-seq:GSM1008573, GSM1635901, GSM1635902, GSM1635903, GSM1635905, GSM1635906
131	Cell_Line	HeLa	DNase-seq	GSM763533
132	Cell_Line	HeLa-S3	DNase-seq	GSM623514, GSM816643, GSM816633, GSM736510, GSM736564
133	Cell_Line	HepG2	DNase-seq	GSM748509, GSM748507, GSM748508, GSM646559, GSM816662, GSM736637, GSM736639
134	Cell_Line	HFF	ATAC-seq	GSM2098984, GSM2098983, GSM2098982, GSM2098981, GSM2098980, GSM2098979
135	Cell_Line	hFOB	DNase-seq	GSM1946437, GSM1946439, GSM1946442, GSM1946441, GSM1946440, GSM1946433, GSM1946436, GSM1946434, GSM1946435, GSM1946438
136	Cell_Line	HGF	DNase-seq	GSM1014534, GSM736576, GSM736579
137	Cell_Line	HL-60	ATAC-seq|DNase-seq	ATAC-seq:GSM2243035, GSM2322573, GSM2322572, GSM2083756, GSM2083755, GSM2083754;DNase-seq:GSM736626, GSM736595
138	Cell_Line	hMADS-3	DNase-seq	GSM1443801, GSM1443802
139	Cell_Line	HOS	DNase-seq	GSM1914984
140	Cell_Line	HPDE6-E6E7	DNase-seq	GSM816639
141	Cell_Line	HRE	DNase-seq	GSM736548, GSM736527
142	Cell_Line	HS27a	DNase-seq	GSM1024785, GSM1024746, GSM1024757, GSM1024748
143	Cell_Line	HT1080	ATAC-seq|DNase-seq	ATAC-seq:GSM1972152, GSM1972151, GSM1972150, GSM1972149, GSM1972148, GSM1972147, GSM1972146, GSM1972145;DNase-seq:ENCSR000FDI_1, ENCSR000FDI_2
144	Cell_Line	HT29	DNase-seq	ENCSR814KRX_1, ENCSR814KRX_2, GSM2224590
145	Cell_Line	Htr8	DNase-seq	GSM816644
146	Cell_Line	Hu09	DNase-seq	GSM1914988
147	Cell_Line	HUES64	ATAC-seq	GSM2977489
148	Cell_Line	HUTU80	DNase-seq	GSM2224591
149	Cell_Line	IMR90	DNase-seq	GSM530666, GSM530665, GSM468801, GSM468792, GSM1008586, GSM723024
150	Cell_Line	iPS DF 19.11	DNase-seq	GSM665801, GSM909311
151	Cell_Line	iPS DF 19.7	DNase-seq	GSM665800
152	Cell_Line	iPS DF 4.7	DNase-seq	GSM665803
153	Cell_Line	iPS DF 6.9	DNase-seq	GSM665802
154	Cell_Line	Ishikawa	DNase-seq	GSM1008593, GSM1008594
155	Cell_Line	JHU-06	ATAC-seq	GSM2035707, GSM2035704, GSM2394395, GSM2394394, GSM2394397, GSM2394396, GSM2394391, GSM2394393, GSM2394392, GSM2394398
156	Cell_Line	J-Lat A72	ATAC-seq	GSM2676820, GSM2676821, GSM2676822, GSM2676819
157	Cell_Line	Jurkat	ATAC-seq|DNase-seq	ATAC-seq:GSM2411164, GSM2411165, GSM2411166, GSM2411167, GSM2411160, GSM2411161, GSM2411162, GSM2411163, GSM2411159, GSM2411158, GSM2411157, GSM2411156;DNase-seq:GSM736501, GSM736492
158	Cell_Line	K562	ATAC-seq|DNase-seq	ATAC-seq:GSM1782765, GSM1977061, GSM1977060, GSM1977059, GSM1977058, GSM2439079, GSM2439078, GSM2439077, GSM2439076, GSM2439075, GSM2439074, GSM2439073, GSM2439072, GSM2439071, GSM2439070, GSM2439069, GSM2439068, GSM2695562, GSM2695563, GSM2695560, GSM2695561, GSM2695564, GSM2695565, GSM2856212, GSM2856217, GSM2856216, GSM2856215, GSM2856214, GSM2856213;DNase-seq:GSM816655, GSM623516, GSM646567, …
159	Cell_Line	Kasumi-1	DNase-seq	GSM722713
160	Cell_Line	KBM-7	DNase-seq	ENCSR426IEA_1, ENCSR426IEA_2
161	Cell_Line	KELLY	ATAC-seq	GSM2113545
162	Cell_Line	L1236	DNase-seq	GSM1251561
163	Cell_Line	L428	DNase-seq	GSM1251562
164	Cell_Line	L591	DNase-seq	GSM1251563
165	Cell_Line	LCL	ATAC-seq	GSM2898855, GSM2898853, GSM2898852, GSM2898856, GSM2898854, GSM2898871, GSM2898870, GSM2898858, GSM2898859, GSM2898866, GSM2898867, GSM2898864, GSM2898865, GSM2898862, GSM2898863, GSM2898860, GSM2898861, GSM2898868, GSM2898869, GSM2898857
166	Cell_Line	LHCN-M2	DNase-seq	GSM1014539, GSM1014524, GSM1024772, GSM1024771, GSM1024787, GSM1024786
167	Cell_Line	LM7	DNase-seq	GSM1914992
168	Cell_Line	LNCaP	ATAC-seq|DNase-seq	ATAC-seq:GSM2186481, GSM2186480, GSM2186479, GSM2186478, GSM2186477, GSM2186476, GSM1708256, GSM1708257, GSM1708252, GSM1708258, GSM1708259, GSM1708265, GSM1708264, GSM1708261, GSM1708260;DNase-seq:GSM759667, GSM759668, GSM816634, GSM816637, GSM822387, GSM822388, GSM1255262, GSM1255263, GSM1255264, GSM1255265, GSM1255266, GSM1255267, GSM1255268, GSM1255269, GSM1255270, GSM1255271, GSM1255272, GSM…
169	Cell_Line	LoVo	DNase-seq	ENCSR503BEM_1, ENCSR503BEM_2, GSM2224597
170	Cell_Line	M059J	DNase-seq	GSM1014538, GSM1024773, GSM1024794
171	Cell_Line	M112	DNase-seq	GSM1914996
172	Cell_Line	MCF-10A	ATAC-seq|DNase-seq	ATAC-seq:GSM2357380, GSM2357379, GSM2357378, GSM2357377, GSM2357376;DNase-seq:GSM2676284, GSM2676285, GSM2676282, GSM2676283
173	Cell_Line	MCF-7	ATAC-seq|DNase-seq	ATAC-seq:GSM2714246, GSM2714245, GSM2714244, GSM2714247;DNase-seq:GSM816627, GSM816670, GSM822389, GSM822390, GSM1008581, GSM1008565, GSM1008603, GSM1255280, GSM1255281, GSM1255282, GSM736581, GSM736588, GSM1024764, GSM1024767, GSM1024784, GSM1024783, GSM1496626, GSM1858661
174	Cell_Line	MDA-MB-231	ATAC-seq|DNase-seq	ATAC-seq:GSM1855976, GSM1855977, GSM1855978, GSM1855979, GSM1855980, GSM1855981, GSM1855982, GSM1855983, GSM1855984, GSM2439560, GSM2439559, GSM2439558;DNase-seq:GSM2242135, GSM2242137, GSM2242136
175	Cell_Line	MEL	DNase-seq	ENCSR000FEK_1, ENCSR000FEK_2, ENCSR000FEK_3
176	Cell_Line	MG-63	DNase-seq	ENCSR083STA_1, ENCSR083STA_2, GSM1915004, GSM1915000
177	Cell_Line	MM1.S	ATAC-seq	GSM2113548
178	Cell_Line	MOLM-14	ATAC-seq	GSM2243036
179	Cell_Line	MUGCHOR	ATAC-seq	GSM1818000
180	Cell_Line	Namalwa	DNase-seq	GSM1251565
181	Cell_Line	NB4	ATAC-seq|DNase-seq	ATAC-seq:GSM2464388, GSM2464387, GSM2464386, GSM2464385, GSM2464384, GSM2464383;DNase-seq:GSM1014513, GSM736604, GSM736529
182	Cell_Line	NB69	ATAC-seq	GSM2700774
183	Cell_Line	NCI-H460	DNase-seq	ENCSR000FJH_1, ENCSR000FJH_2, ENCSR000FJH_3
184	Cell_Line	NCI-H524	ATAC-seq	GSM2147623, GSM2147624, GSM2147625, GSM2147626, GSM2147627, GSM2147628
185	Cell_Line	NGP	ATAC-seq	GSM2113546
186	Cell_Line	NHBE_RA	DNase-seq	GSM1024756, GSM1024781
187	Cell_Line	NHDF-Ad	DNase-seq	GSM736520, GSM736567
188	Cell_Line	NHDF-neo	DNase-seq	GSM1014512, GSM736498, GSM736546
189	Cell_Line	NHEK	ATAC-seq|DNase-seq	ATAC-seq:GSM2035768, GSM2035769, GSM2035770, GSM2035771, GSM2035772, GSM2035773;DNase-seq:GSM816635, GSM623517, GSM736556, GSM736545
190	Cell_Line	NHLF	DNase-seq	GSM1014509, GSM736612, GSM736536
191	Cell_Line	NJH29	ATAC-seq	GSM2147621, GSM2147622
192	Cell_Line	NT2-D1	DNase-seq	GSM1024751, GSM1024795
193	Cell_Line	OCI-Ly7	DNase-seq	ENCSR489NAM_1, ENCSR489NAM_2
194	Cell_Line	P3HR-1	ATAC-seq	GSM2702714, GSM2702715, GSM2702713
195	Cell_Line	PANC-1	DNase-seq	GSM736519, GSM736517
196	Cell_Line	PC-9	ATAC-seq|DNase-seq	ATAC-seq:GSM2692559, GSM2692570, GSM2692571, GSM2692572, GSM2692573, GSM2692574, GSM2692575, GSM2692576, GSM1904735, GSM1904734, GSM1904733, GSM1904732, GSM1904731, GSM1904730, GSM2692569, GSM2692568, GSM2692567, GSM2692566, GSM2692565, GSM2692564, GSM2692563, GSM2692562, GSM2692561, GSM2692560, GSM1904729;DNase-seq:ENCSR940NLN_1, ENCSR940NLN_2, GSM1546554
197	Cell_Line	PC9R	DNase-seq	GSM1546558
198	Cell_Line	PrEC	DNase-seq	GSM1024743, GSM1024742
199	Cell_Line	Raji	ATAC-seq	GSM1602243, GSM1602244
200	Cell_Line	Reh	DNase-seq	GSM1251564
201	Cell_Line	Rh4	DNase-seq	GSM2214101, GSM2214102, GSM2214103
202	Cell_Line	RH5	DNase-seq	GSM2214118, GSM2214120, GSM2214119
203	Cell_Line	Rj2.2.5	ATAC-seq	GSM1602245, GSM1602246
204	Cell_Line	RKO	DNase-seq	ENCSR429RHR_1, ENCSR429RHR_2, GSM2224592
205	Cell_Line	RPMI-7951	DNase-seq	GSM1014535, GSM1024779, GSM1024793
206	Cell_Line	RPTEC	DNase-seq	GSM736543, GSM736539
207	Cell_Line	RS4	DNase-seq	GSM1841293
208	Cell_Line	RUES2	ATAC-seq	GSM2845468, GSM2845469, GSM2845475, GSM2845474, GSM2845473, GSM2845472, GSM2845471, GSM2845470
209	Cell_Line	RWPE1	DNase-seq	GSM1008595, GSM1541008
210	Cell_Line	SAEC	DNase-seq	GSM736608, GSM736617
211	Cell_Line	SHEP-21N	ATAC-seq	GSM2113547
212	Cell_Line	SH-SY5Y	ATAC-seq	GSM2700775
213	Cell_Line	SJCRH30	DNase-seq	ENCSR000FFJ, ENCSR700ILE_1, ENCSR700ILE_2
214	Cell_Line	SJSA-1	DNase-seq	ENCSR620WAR_1, ENCSR620WAR_2
215	Cell_Line	SK-CO-1	DNase-seq	GSM2224593
216	Cell_Line	SKH1	DNase-seq	GSM2326846, GSM2326847, GSM2326848
217	Cell_Line	SKMC	DNase-seq	GSM736497, GSM736593
218	Cell_Line	SKmel147	ATAC-seq	GSM2476339
219	Cell_Line	SK-N-AS	ATAC-seq	GSM2700773
220	Cell_Line	SK-N-BE(2)c	DNase-seq	GSM2872712
221	Cell_Line	SK-N-DZ	DNase-seq	ENCSR946MVP_1, ENCSR946MVP_2, ENCSR000FJL_1, ENCSR000FJL_2, ENCSR000FJL_3
222	Cell_Line	SK-N-MC	DNase-seq	GSM736522, GSM736570
223	Cell_Line	SK-N-SH_RA	DNase-seq	GSM646566, GSM1008585, GSM736559, GSM736578
224	Cell_Line	SW1116	DNase-seq	GSM2224595
225	Cell_Line	SW480	DNase-seq	ENCSR217SET_1, ENCSR217SET_2, GSM2224594
226	Cell_Line	T.T	ATAC-seq	GSM2710943, GSM2710940, GSM2710941, GSM2710942, GSM2710944, GSM2710945
227	Cell_Line	T47D	ATAC-seq|DNase-seq	ATAC-seq:GSM2241150, GSM2241149, GSM2241148, GSM2241147, GSM2692633, GSM2692632, GSM2692630, GSM2692628, GSM2692629, GSM2644566, GSM2644561, GSM2644562, GSM2644563, GSM2692631, GSM2644564, GSM2644565;DNase-seq:GSM816673, GSM1014536, GSM1008576, GSM1024761, GSM1024762, GSM2242139, GSM2242140
228	Cell_Line	THP-1	ATAC-seq	GSM2544231, GSM2544230, GSM2544229, GSM2544228, GSM2544227, GSM2544226, GSM2544225, GSM2544224, GSM2544223, GSM2544222, GSM2544221, GSM2544220, GSM2544219, GSM2544218, GSM2544217, GSM2544216
229	Cell_Line	TOV-21G	ATAC-seq	GSM2719873, GSM2719872, GSM2719875, GSM2719874
230	Cell_Line	U87MG	DNase-seq	GSM905351, GSM905353, GSM905352, GSM905354
231	Cell_Line	U937	DNase-seq	GSM2011283, GSM2011284
232	Cell_Line	UCH2	ATAC-seq	GSM1818001, GSM1818002
233	Cell_Line	WERI-Rb-1	DNase-seq	GSM736495, GSM736636
234	Cell_Line	WI-38	DNase-seq	GSM931361, GSM931362, GSM736613, GSM736526
235	Cell_Line	WM989	ATAC-seq	GSM2575304, GSM2575303, GSM2575302, GSM2575301, GSM2575300, GSM2575299, GSM2575298, GSM2575297, GSM2575296, GSM2575295, GSM2575294, GSM2575293, GSM2575292, GSM2575291, GSM2575290, GSM2575289, GSM2575288
236	Cell_Line	ZR-75-1	DNase-seq	GSM1858670, GSM1858671, GSM1858672, GSM1858669
237	Cell_Type	Adipocyte	DNase-seq	GSM1566739, ENCSR405TXU_1, ENCSR405TXU_2
238	Cell_Type	AML cell	DNase-seq	GSM2326843
239	Cell_Type	Astrocyte	DNase-seq	GSM849026, GSM736586, GSM736538, GSM736584, GSM736544
240	Cell_Type	B cell precursor	ATAC-seq	GSM2410177, GSM2410176
241	Cell_Type	B Lymphocyte	ATAC-seq|DNase-seq	ATAC-seq:GSM1832752, GSM1832753, GSM1832754, GSM1832755, GSM1832756, GSM1832757, GSM1832758, GSM1832759, GSM2702719, GSM2702718, GSM2702716, GSM2702717, GSM2702712;DNase-seq:GSM701507, GSM701500, GSM701493, GSM701492, GSM816628, GSM1014525, GSM1008579, GSM1008557, GSM1008588, GSM1220604, GSM1024765, GSM1024766
242	Cell_Type	cancer cells	ATAC-seq	GSM2549748
243	Cell_Type	Cardiomyocyte	ATAC-seq	GSM2898839, GSM2898838, GSM2898848, GSM2898849, GSM2898840, GSM2898841, GSM2898843, GSM2898844, GSM2898847, GSM2898850, GSM2898851, GSM2898842, GSM2898845, GSM2898846
244	Cell_Type	Cortex	ATAC-seq|DNase-seq	ATAC-seq:GSM2579552;DNase-seq:GSM701532, GSM701529, GSM701519, GSM701517, GSM701511, GSM701502, GSM701494, GSM530655, GSM493385, GSM817211, GSM817203, GSM817202, GSM817210, GSM878629, GSM878667, GSM1027323, GSM1027314, GSM1027316, GSM817190, GSM817176, GSM1008566, GSM849027, GSM736549, GSM736557, ENCSR503HIB_2, ENCSR503HIB_1
245	Cell_Type	Cortical Neuron	ATAC-seq	GSM1820085, GSM1820087, GSM1820082, GSM1820083
246	Cell_Type	Dendritic Cell	ATAC-seq|DNase-seq	ATAC-seq:GSM1565734, GSM1565735, GSM2243040, GSM2243038;DNase-seq:ENCSR373BIX_1, ENCSR373BIX_2
247	Cell_Type	Embryonic Fibroblast	DNase-seq	GSM1014518, GSM1014531, GSM736494, GSM736601, GSM736572, GSM736602, GSM736605, GSM736524
248	Cell_Type	Embryonic Stem Cell	ATAC-seq|DNase-seq	ATAC-seq:GSM1939274, GSM2636202, GSM2636203, GSM2636204, GSM2636205, GSM2636206, GSM2636207, GSM2579550;DNase-seq:GSM816629, ENCSR017OZH_1, ENCSR017OZH_2, ENCSR754LIN_1, ENCSR754LIN_2, ENCSR943SYS_1, ENCSR943SYS_2, ENCSR964WHY_1, ENCSR964WHY_2
249	Cell_Type	Endothelial Cell	ATAC-seq|DNase-seq	ATAC-seq:GSM2202930, GSM2202931;DNase-seq:GSM623515, GSM646570, GSM816646, GSM1009641, GSM1009640, GSM1009646, GSM1009642, GSM1009639, GSM1009645, GSM1009643, GSM1009644, GSM1014528, GSM1014529, GSM1014532, GSM1014533, GSM1014519, GSM736554, GSM736509, GSM1024747, GSM1024745, GSM736523, GSM736609, GSM736521, GSM736571, GSM736599, GSM736591, GSM736577, GSM736573, GSM736611, GSM736624, GSM736542, G…
250	Cell_Type	Epithelium	ATAC-seq|DNase-seq	ATAC-seq:GSM1662254, GSM1662255, GSM1662256, GSM1662257, GSM2856811, GSM2856810, GSM2856808, GSM2856800, GSM2856801;DNase-seq:GSM701534, GSM701531, GSM701530, GSM701527, GSM701524, GSM701523, GSM701522, GSM701515, GSM701514, GSM701512, GSM701504, GSM701496, GSM701495, GSM701490, GSM701487, GSM665835, GSM665834, GSM665833, GSM665832, GSM665831, GSM665830, GSM665829, GSM665828, GSM665827, GSM665826…
251	Cell_Type	Erythroblast	ATAC-seq	GSM1939567, GSM1939568, GSM1939569, GSM1939570, GSM1939571, GSM1939572, GSM1939573, GSM1939574
252	Cell_Type	Erythroid Cell	ATAC-seq|DNase-seq	ATAC-seq:GSM2594186, GSM2594182;DNase-seq:GSM2301521, GSM2301522, GSM2301523
253	Cell_Type	Fibroblast	ATAC-seq|DNase-seq	ATAC-seq:GSM1662250, GSM1662251, GSM1662252, GSM1662253, GSM1662258, GSM1662259, GSM1662260, GSM1662261, GSM2218789, GSM2218788, GSM2218785, GSM2218787, GSM2218786, GSM1820080, GSM1820081, GSM2218790;DNase-seq:GSM646564, GSM909312, GSM878623, GSM878624, GSM878633, GSM878634, GSM817169, GSM817170, GSM1014510, GSM1014530, GSM1008562, GSM1008568, GSM1008575, GSM1008561, GSM1008563, GSM1008564, GSM77…
254	Cell_Type	Glioblastoma	ATAC-seq	GSM2406692, GSM2406693, GSM2406694, GSM2406695
255	Cell_Type	Glioblastoma cell	ATAC-seq	GSM1652448, GSM1652449, GSM1652450, GSM1652451, GSM1652452, GSM1652453, GSM1652455, GSM1652457
256	Cell_Type	glomerular visceral epithelial cell	DNase-seq	ENCSR785BDQ_1, ENCSR785BDQ_2
257	Cell_Type	Haematopoietic Progenitor Cell	DNase-seq	GSM665798, GSM595919, GSM595918, GSM595917, GSM595914, GSM530664, GSM530663, GSM530660, GSM530659, GSM530658, GSM530657, GSM530652, GSM493387, GSM493386, GSM493384, GSM723022, GSM774208, GSM1024770, ENCSR148VUP_1, ENCSR148VUP_2, ENCSR564JUY_1, ENCSR564JUY_2, ENCSR845CFB_1, ENCSR845CFB_2
258	Cell_Type	Hematopoietic Cell	ATAC-seq	GSM2371314, GSM2371311, GSM2371312, GSM2371313
259	Cell_Type	Hematopoietic stem and progenitor cell	ATAC-seq	GSM1888534, GSM1888535, GSM1888536, GSM1888537, GSM1888538, GSM1888539, GSM1888540, GSM1888541, GSM2035705, GSM2035706
260	Cell_Type	Hepatocyte	DNase-seq	GSM816641, GSM816663, GSM816671, ENCSR364MFN_1, ENCSR364MFN_2
261	Cell_Type	hESC	ATAC-seq	GSM2264818, GSM2264819, GSM2264830, GSM2264831, GSM2264832, GSM2264833, GSM2264824, GSM2264829, GSM2264828, GSM2264827, GSM2264826, GSM2264825, GSM2264823, GSM2264822, GSM2264821, GSM2264820
262	Cell_Type	iPSC	DNase-seq	GSM1008600, GSM1008569, GSM1008570, ENCSR004SUL_1, ENCSR004SUL_2, ENCSR314EZY_1, ENCSR314EZY_2, ENCSR746ZPP_1
263	Cell_Type	Keratinocyte	ATAC-seq|DNase-seq	ATAC-seq:GSM1645709;DNase-seq:GSM1027350, GSM817195, GSM817194, GSM817197, GSM817196
264	Cell_Type	Lymphoblast	ATAC-seq	GSM2705231, GSM2705232, GSM2705233, GSM2705234, GSM2705235, GSM2705236
265	Cell_Type	Lymphoblastoid	DNase-seq	GSM1326422, GSM1326424, GSM1326426
266	Cell_Type	Lymphocyte	ATAC-seq|DNase-seq	ATAC-seq:GSM2365854, GSM2365853, GSM2365852, GSM2365851, GSM2365850, GSM2365849, GSM2365848, GSM2365847, GSM2365846;DNase-seq:GSM701509, GSM623484, GSM623485, GSM623486, GSM623487, GSM623488, GSM623489, GSM623490, GSM623491, GSM623492, GSM623493, GSM623494, GSM623495, GSM623496, GSM623497, GSM623498, GSM623499
267	Cell_Type	Macrophage	ATAC-seq|DNase-seq	ATAC-seq:GSM2359981, GSM2359980, GSM2359979, GSM2359978, GSM2322575, GSM2322574, GSM2083849, GSM2083847, GSM2083846, GSM2083845, GSM2083844, GSM2083843, GSM2083842, GSM2083841, GSM2083840, GSM2083839, GSM2083838, GSM2083837, GSM2083836, GSM2083835, GSM2083834, GSM2083833, GSM2083832, GSM2083783, GSM2083782, GSM2083781, GSM2083780, GSM2083779, GSM2083778, GSM2083777, GSM2083776, GSM2083775, GSM208…
268	Cell_Type	Melanocyte	ATAC-seq|DNase-seq	ATAC-seq:GSM2476338;DNase-seq:GSM816631, GSM1024610, GSM1027307, GSM1027312, GSM774244, GSM774243
269	Cell_Type	melanoma	ATAC-seq	GSM2365856, GSM2365855
270	Cell_Type	MGE organoids	ATAC-seq	GSM2579551
271	Cell_Type	Monocyte	ATAC-seq|DNase-seq	ATAC-seq:GSM2325691, GSM2325690, GSM2325689, GSM2325688, GSM2325687, GSM2325686, GSM2325685, GSM2325684, GSM2325683, GSM2325682, GSM2325681, GSM2325680, GSM2325679, GSM2243041, GSM2322577, GSM2322576, GSM2083831, GSM2083830, GSM2083829, GSM2083828, GSM2083827, GSM2083826, GSM2083825, GSM2083824, GSM2083823, GSM2083822, GSM2083821, GSM2083820, GSM2083819, GSM2083818, GSM2083817, GSM2083816, GSM208…
272	Cell_Type	Multipotent progenitor cell	DNase-seq	ENCSR493IAY_1
273	Cell_Type	Myeloblast	DNase-seq	GSM722714, GSM722715, GSM722716
274	Cell_Type	Myeloid Cell	DNase-seq	GSM1581821, GSM1581822, GSM1581823, GSM1581824, GSM1581825, GSM1581826, GSM1581827, GSM1581828, GSM1581829, GSM1581830, GSM1581831, GSM1581832, GSM1581833, GSM1581834, GSM1581835, GSM1581836
275	Cell_Type	Myoblast	DNase-seq	GSM1014514, GSM736560, GSM736553, GSM736530, GSM1024788, GSM2449228
276	Cell_Type	Myocyte	DNase-seq	GSM1014515, GSM736504, GSM736516
277	Cell_Type	Natural Killer Cell	ATAC-seq|DNase-seq	ATAC-seq:GSM2048324;DNase-seq:GSM701508, GSM665836, GSM665820, GSM1036372
278	Cell_Type	Neural crest cell	ATAC-seq	GSM1817203, GSM1817204, GSM1817205, GSM1817206, GSM1817207
279	Cell_Type	Neural Progenitor Cell	DNase-seq	ENCSR963ALV
280	Cell_Type	Neuron	ATAC-seq|DNase-seq	ATAC-seq:GSM2065328, GSM2065329, GSM2065330, GSM2065331, GSM2065332, GSM2065333, GSM2199921, GSM2199922, GSM2199918, GSM2199929, GSM2199924;DNase-seq:ENCSR626RVD_1, ENCSR626RVD_2
281	Cell_Type	Neurosphere	DNase-seq	GSM1008584
282	Cell_Type	Neutrophile	ATAC-seq	GSM1972162, GSM1972161, GSM1972160, GSM1972159, GSM1972158, GSM1972157, GSM1972155, GSM1972154, GSM1972153, GSM2322579, GSM2322578, GSM2083807, GSM2083806, GSM2083805, GSM2083804, GSM2083803, GSM2083802, GSM2083801, GSM2083800, GSM2083799, GSM2083798, GSM2083797, GSM2083796, GSM2083795, GSM2083794, GSM2083793, GSM2083792, GSM2083791, GSM2083790, GSM2083789, GSM2083788, GSM2083787, GSM2083786, GSM…
283	Cell_Type	Osteoblast	DNase-seq	GSM816654
284	Cell_Type	Pericyte	DNase-seq	GSM1024750
285	Cell_Type	Plasmablast	DNase-seq	GSM2326845
286	Cell_Type	Plasmacytoid dendritic cell	ATAC-seq	GSM2243039, GSM2243037
287	Cell_Type	Smooth Muscle Cell	ATAC-seq|DNase-seq	ATAC-seq:GSM1876025, GSM1876024, GSM1876027, GSM1876026, GSM1876021, GSM1876023, GSM1876022, GSM1876028;DNase-seq:GSM1024769, GSM1024768
288	Cell_Type	Stem cell	ATAC-seq|DNase-seq	ATAC-seq:GSM1939272, GSM1939273, GSM2898810, GSM2898816, GSM2898818, GSM2898786, GSM2898788, GSM2898831, GSM2898830, GSM2898833, GSM2898832, GSM2898835, GSM2898834, GSM2898837, GSM2898836, GSM2898813, GSM2898812, GSM2898811, GSM2898815, GSM2898814, GSM2898819, GSM2898783, GSM2898782, GSM2898781, GSM2898787, GSM2898785, GSM2898784, GSM2898789, GSM2425097, GSM2425096, GSM2425095, GSM2425094, GSM289…
289	Cell_Type	Stromal Cell	DNase-seq	GSM1513901, GSM1513902, GSM1513903
290	Cell_Type	T Lymphocyte	ATAC-seq|DNase-seq	ATAC-seq:GSM1484783, GSM1484784, GSM1484785, GSM1484786, GSM1484787, GSM1484788, GSM1484789, GSM1484790, GSM1484791, GSM1484792, GSM1484793, GSM1484794, GSM1484795, GSM1484796, GSM1484797, GSM1484798, GSM1484799, GSM1484800, GSM1484801, GSM1484802, GSM1484803, GSM1484804, GSM1484805, GSM1484806, GSM1484807, GSM1484808, GSM1484809, GSM1484810, GSM1484811, GSM1484812, GSM1484813, GSM1484814, GSM148…
291	Cell_Type	t(3;21) paitent	DNase-seq	GSM2326844
292	Cell_Type	Th0	DNase-seq	GSM1008572
293	Cell_Type	Th1	ATAC-seq|DNase-seq	ATAC-seq:GSM2306495, GSM2306494, GSM2306493, GSM2863024, GSM2863025, GSM2863021, GSM2863022, GSM2863023;DNase-seq:GSM646569, GSM1014540, GSM1008604, GSM1024760, GSM736592, GSM1024749, GSM1024752, GSM1024753
294	Cell_Type	Th17	ATAC-seq|DNase-seq	ATAC-seq:GSM2048321, GSM2048322, GSM2306501, GSM2306500, GSM2306499, GSM2863030, GSM2705086, GSM2705085, GSM2705071, GSM2705076, GSM2705073, GSM2863028, GSM2863029, GSM2705072, GSM2705074, GSM2705075;DNase-seq:GSM1014541, GSM1024790
295	Cell_Type	Th2	ATAC-seq|DNase-seq	ATAC-seq:GSM2306498, GSM2306497, GSM2306496, GSM2863026, GSM2863027;DNase-seq:GSM1014522, GSM1014521, GSM1024792, GSM736502, GSM1024740, GSM1024739
296	Cell_Type	Treg	ATAC-seq	GSM2863032
297	Cell_Type	Treg cell	ATAC-seq	GSM2306503, GSM2306502, GSM2705087, GSM2705082, GSM2705088, GSM2705080, GSM2705078, GSM2705079, GSM2705081, GSM2705077
298	Cell_Type	Trophoblast cell	DNase-seq	ENCSR121ZSL_1, ENCSR121ZSL_2, ENCSR593LTJ_1, ENCSR593LTJ_2, ENCSR809LCE_1, ENCSR964MZQ_1, ENCSR964MZQ_2
299	Cell_Type	Type 1 innate lymphoid cells	ATAC-seq	GSM2048318
300	Cell_Type	Type 3 innate lympoid cell	ATAC-seq	GSM2048320
301	Tissue	Adrenal Gland	DNase-seq	ENCSR191FOV_1, ENCSR848XIY_1, ENCSR865ICK_1
302	Tissue	Ammon's horn	DNase-seq	ENCSR584LUZ_1
303	Tissue	Artery	ATAC-seq	GSM1876034, GSM1876032, GSM1876033, GSM1876030, GSM1876031, GSM1876029
304	Tissue	Blood	ATAC-seq	GSM2048323
305	Tissue	Brain	DNase-seq	GSM816636, ENCSR595CSH, ENCSR475VQD_1, ENCSR475VQD_2
306	Tissue	caudate nucleus	DNase-seq	ENCSR015BGH_1, ENCSR015BGH_2
307	Tissue	Cerebellum	DNase-seq	GSM1008583
308	Tissue	Cerebrum	DNase-seq	GSM1008578
309	Tissue	Colon	DNase-seq	ENCSR790FIS_1, ENCSR979ZJS_1
310	Tissue	Colon Crypt	DNase-seq	GSM2058017, GSM2058016, GSM2058015
311	Tissue	Cord blood	DNase-seq	GSM1059529
312	Tissue	embryonic facial prominence	DNase-seq	ENCSR435NHO_1, ENCSR435NHO_2, ENCSR863XNX_1
313	Tissue	Esophagus	DNase-seq	ENCSR579BNV_1
314	Tissue	Eye	DNase-seq	ENCSR782XFY_1, ENCSR782XFY_2, ENCSR127PWK
315	Tissue	Fetal Adrenal Gland	DNase-seq	GSM665799, GSM530653, GSM878658, GSM1027311, GSM1027310, GSM817165, GSM817167
316	Tissue	Fetal Brain	DNase-seq	GSM665819, GSM665804, GSM595928, GSM595926, GSM595923, GSM595922, GSM595920, GSM595913, GSM530651, GSM878652, GSM878651, GSM878650, GSM1027328, GSM723021
317	Tissue	Fetal epididymis	DNase-seq	GSM1446346, GSM1446347
318	Tissue	Fetal Muscle Arm	DNase-seq	GSM701535, GSM701506, GSM1024605, GSM817216, GSM817214, GSM878620, GSM878610, GSM878619, GSM878625, GSM878618, GSM878638, GSM1027349, GSM817184, GSM817178, GSM817191, GSM774223, GSM774226, GSM774234, GSM774239
319	Tissue	Fetal Muscle Back	DNase-seq	GSM701536, GSM817212, GSM817207, GSM817217, GSM817200, GSM1059531, GSM878639, GSM878655, GSM878611, GSM878632, GSM1027330, GSM1027341, GSM817182, GSM817171, GSM774224, GSM774235
320	Tissue	Fetal Muscle Leg	DNase-seq	GSM701505, GSM817201, GSM817206, GSM817213, GSM1059533, GSM878626, GSM878622, GSM878653, GSM878637, GSM878631, GSM1027333, GSM1027309, GSM817183, GSM817179, GSM774242
321	Tissue	Fetal Muscle Trunk	DNase-seq	GSM701533, GSM1059534, GSM878654, GSM878664
322	Tissue	Fetal Muscle Upper Trunk	DNase-seq	GSM774218
323	Tissue	Fetal Ovary	DNase-seq	GSM1027306
324	Tissue	Fetal Renal Pelvis	DNase-seq	GSM701510, GSM701501
325	Tissue	Fetal Renal Pelvis Left	DNase-seq	GSM701520
326	Tissue	Fetal Renal Pelvis Right	DNase-seq	GSM701518
327	Tissue	Fetal Skin	DNase-seq	GSM817158
328	Tissue	Fetal Skin Abdomen	DNase-seq	GSM878636, GSM878635, GSM1220607
329	Tissue	Fetal Skin Biceps Left	DNase-seq	GSM878645, GSM878644
330	Tissue	Fetal Skin Biceps Right	DNase-seq	GSM878642, GSM878643, GSM1220609
331	Tissue	Fetal Skin Quadriceps Left	DNase-seq	GSM878648, GSM878649
332	Tissue	Fetal Skin Quadriceps Right	DNase-seq	GSM878647, GSM878646, GSM1220610
333	Tissue	Fetal Skin Upper Back	DNase-seq	GSM878640, GSM878641, GSM1220608
334	Tissue	Fetal Spinal Cord	DNase-seq	GSM1059536, GSM878661, GSM878663, GSM1027339, GSM1027308, GSM817189
335	Tissue	Fetal Stomach	DNase-seq	GSM701538, GSM701528, GSM701521, GSM701498, GSM1024606, GSM1059532, GSM878660, GSM878665, GSM1027318, GSM1027331, GSM817173, GSM817199, GSM774202, GSM774232, GSM774212
336	Tissue	Fetal Testis	DNase-seq	GSM878617, GSM1027319
337	Tissue	Fetal Thymus	DNase-seq	GSM878656, GSM878627, GSM878657, GSM1027351, GSM1027313, GSM817172, GSM774204, GSM774230
338	Tissue	gastrocnemius medialis	DNase-seq	ENCSR171ETY_1
339	Tissue	Globus Pallidus	DNase-seq	ENCSR771DAX_1, ENCSR771DAX_2
340	Tissue	Heart	DNase-seq	ENCSR705CNJ_2, ENCSR705CNJ_1, ENCSR664PKM_1, ENCSR664PKM_2, ENCSR749BWV_1, ENCSR749BWV_2, ENCSR804RSI_1
341	Tissue	inferior parietal cortex	DNase-seq	ENCSR986YWZ_1
342	Tissue	Kidney	DNase-seq	ENCSR097BWW_1, ENCSR066WZJ_1, ENCSR768OLL_1, ENCSR768OLL_2
343	Tissue	Left Ventricle	DNase-seq	ENCSR501FWC_1, ENCSR501FWC_2
344	Tissue	Limb	DNase-seq	ENCSR532CRI_1, ENCSR532CRI_2, ENCSR818JGZ_1, ENCSR818JGZ_2
345	Tissue	Liver	DNase-seq	ENCSR174TIP_1
346	Tissue	Lung	DNase-seq	ENCSR627NIF_1, ENCSR627NIF_2, ENCSR582IPV_1, ENCSR582IPV_2
347	Tissue	Medulla Oblongata	DNase-seq	ENCSR224IYD_1, ENCSR224IYD_2
348	Tissue	Midbrain	DNase-seq	ENCSR706IDL_1, ENCSR706IDL_2
349	Tissue	Middle Frontal Gyrus	DNase-seq	ENCSR318PRQ_1, ENCSR318PRQ_2
350	Tissue	Muscle	DNase-seq	GSM1008560
351	Tissue	occipital lobe	DNase-seq	ENCSR859CZM_1
352	Tissue	Ovary	DNase-seq	GSM1027334, ENCSR855DJV_1
353	Tissue	Pancreas	ATAC-seq|DNase-seq	ATAC-seq:GSM2549747;DNase-seq:GSM1027326, GSM1027335, ENCSR228IKB_1, ENCSR228IKB_2, ENCSR522WLH_1
354	Tissue	Placenta	DNase-seq	ENCSR499IFY_1, ENCSR575VMI_1, ENCSR575VMI_2
355	Tissue	Pons	DNase-seq	ENCSR829MXU_1, ENCSR829MXU_2
356	Tissue	Prostate	DNase-seq	ENCSR456SOX_1
357	Tissue	Psoas Muscle	DNase-seq	GSM1027321, GSM1102738
358	Tissue	putamen	DNase-seq	ENCSR493VDS_1, ENCSR493VDS_2
359	Tissue	Retina	DNase-seq	ENCSR474GZQ_1, ENCSR474GZQ_2, ENCSR474GZQ_3, ENCSR474GZQ_4, ENCSR621ENC_1, ENCSR621ENC_2, ENCSR621ENC_3, ENCSR820ICX_1
360	Tissue	Sigmoid Colon	DNase-seq	ENCSR592DQC_1, ENCSR907VOR_1
361	Tissue	Spinal Cord	DNase-seq	ENCSR910OQF_1, ENCSR910OQF_2
362	Tissue	Stomach	DNase-seq	GSM1027325, GSM1027320, ENCSR095GWE_1, ENCSR095GWE_2
363	Tissue	superior temporal gyrus	DNase-seq	ENCSR382JUJ_1
364	Tissue	Thymus	DNase-seq	GSM1607165, GSM1607166, GSM1607167, GSM1607168, GSM1607169, GSM1607170, GSM1607171, GSM1607172, GSM1607173, GSM1607174, GSM1607175, GSM1607176
365	Tissue	Thyroid	DNase-seq	ENCSR158VAT_1, ENCSR158VAT_2, ENCSR657DFR_1, ENCSR657DFR_2, ENCSR902XFY_1, ENCSR902XFY_2
366	Tissue	Tongue	DNase-seq	ENCSR759UNY_1, ENCSR759UNY_2, ENCSR559WMK
367	Tissue	Tonsil	ATAC-seq	GSM2048317, GSM2048319
368	Tissue	Umbilical Cord	DNase-seq	ENCSR512CWR
369	Tissue	Ureter	DNase-seq	GSM1008606, GSM1008605
370	Tissue	Urinary Bladder	DNase-seq	ENCSR813CKU
371	Tissue	Uterus	DNase-seq	ENCSR209TXI_1, ENCSR237WJY_1
