# Supplementary material for: eRNA-IDO: A One-stop Platform for Identification, Interactome Discovery, and Functional Annotation of Enhancer RNAs
Source: Genomics Proteomics Bioinformatics. 2024 Aug 23;22(4):qzae059. doi: 10.1093/gpbjnl/qzae059 (PMC11514848; doi:10.1093/gpbjnl/qzae059)
Supplement: qzae059_Supplementary_Data [file qzae059_supplementary_data.zip › TableS6-done.xlsx]

## Sheet: Table S6
Table S6 CLIP-seq datasets of RBPs
No.	Group	Biosample	RBP	Dataset
1	Cell_Line	22RV1	AGO2	SRP075075,SRX1760631
2	Cell_Line	A2780	AGO2	GSE129076,GSM3693009
3	Cell_Line	DU145	AGO2	SRP075075,SRX1760637
4	Cell_Line	H9	LIN28A	GSE39873,GSM980593
5	Cell_Line	H9	TARDBP	E-MTAB-530,ERR039850
6	Cell_Line	HCT-116	EZH2	GSE36070,GSM880698
7	Cell_Line	HEK293	HNRNPD	GSE52971,GSM1279664
8	Cell_Line	HEK293	FMR1	GSE39682,GSM977616
9	Cell_Line	HEK293	IGF2BP3	GSE21578,GSM545209
10	Cell_Line	HEK293	FUS	SRP090588,SRX2196066
11	Cell_Line	HEK293	LIN28A	GSE44616,GSM1087848
12	Cell_Line	HEK293	MOV10	GSE37524,GSM921128
13	Cell_Line	HEK293	PRKRA	GSE55333,GSM1548750
14	Cell_Line	HEK293	RBPMS	SRX484628
15	Cell_Line	HEK293	RTCB	GSE38201,GSM936508
16	Cell_Line	HEK293	WDR33	GSE61123,GSM1496985
17	Cell_Line	HEK293	CSTF2	GSE37401,GSM917676
18	Cell_Line	HEK293	EWSR1	SRX029344
19	Cell_Line	HEK293	FIP1L1	GSE37401,GSM917674
20	Cell_Line	HEK293	DICER1	GSE55333,GSM1334287
21	Cell_Line	HEK293	FXR1	GSE39682,GSM977619
22	Cell_Line	HEK293	FBL	GSE43666,GSM1067865
23	Cell_Line	HEK293	ZC3H7B	GSE38201,GSM936510
24	Cell_Line	HEK293	CPSF7	GSE37401,GSM917663
25	Cell_Line	HEK293	ALKBH5	GSE38201,GSM936506
26	Cell_Line	HEK293	NOP56	GSE43666,GSM1067863
27	Cell_Line	HEK293	DDX3X	GSE70804,GSM1819211
28	Cell_Line	HEK293	ELAVL1	GSE50989,GSM1234283
29	Cell_Line	HEK293	SSB	GSE95683,GSM2521600
30	Cell_Line	HEK293	NOP58	GSE43666,GSM1067861
31	Cell_Line	HEK293	IGF2BP1	GSE21578,GSM545207
32	Cell_Line	HEK293	TDP43	E-MTAB-4733,ERR1530360
33	Cell_Line	HEK293	CPSF2	GSE37401,GSM917670
34	Cell_Line	HEK293	TNRC6A	GSE21578,GSM545218
35	Cell_Line	HEK293	TAF15	SRX029346
36	Cell_Line	HEK293	FXR2	GSE39682,GSM977620
37	Cell_Line	HEK293	CPSF6	GSE37401,GSM917665
38	Cell_Line	HEK293	TNRC6C	GSE21578,GSM545220
39	Cell_Line	HEK293	CAPRIN1	GSE38201,GSM936509
40	Cell_Line	HEK293	NCBP3	GSE38201,GSM936507
41	Cell_Line	HEK293	CPSF3	GSE37401,GSM917669
42	Cell_Line	HEK293	TNRC6B	GSE21578,GSM545219
43	Cell_Line	HEK293	CSTF2T	GSE37401,GSM917678
44	Cell_Line	HEK293	TARBP2	GSE55333,GSM1548747
45	Cell_Line	HEK293	LIN28B	GSE46908,GSM1140829
46	Cell_Line	HEK293	PTBP1	E-MTAB-5027,ERR1588767
47	Cell_Line	HEK293	CPSF1	GSE37401,GSM917673
48	Cell_Line	HEK293	DIS3L2	GSE81537,GSM2155557
49	Cell_Line	HEK293	DDX3	GSE70804,GSM1819216
50	Cell_Line	HEK293	NUDT21	GSE37401,GSM917662
51	Cell_Line	HEK293	PUM2	GSE21578,GSM545210
52	Cell_Line	HEK293	QKI	GSE21578,GSM545211
53	Cell_Line	HEK293	CNBP	GSE76193,GSM1976310
54	Cell_Line	HEK293	STAU1	E-MTAB-2937,ERR605258
55	Cell_Line	HEK293	CPSF4	GSE37401,GSM917666
56	Cell_Line	HEK293	HNRNPC	SRX1438577
57	Cell_Line	HEK293	IGF2BP2	GSE21578,GSM545208
58	Cell_Line	HEK293_FRT	UPF1	GSE69586,GSM1704218
59	Cell_Line	HEK293FT	SRSF1	GSE83923,GSM2221666
60	Cell_Line	HEK293FT	HNRNPA1	GSE83923,GSM2221654
61	Cell_Line	HEK293FT	U2AF2	GSE83923,CSM2221662
62	Cell_Line	HEK293T	HNRNPM	GSE34996,GSM859987-GSM859988
63	Cell_Line	HEK293T	SRRM4	GSE57278,GSM1378376
64	Cell_Line	HEK293T	U2AF2	GSE83923,GSM2221660
65	Cell_Line	HEK293T	ATXN2	DRA001158,DRS012391
66	Cell_Line	HEK293T	HNRNPH	E-MTAB-6221,ERR2588090
67	Cell_Line	HEK293T	FUS	DRA001158,DRS012384
68	Cell_Line	HEK293T	HNRNPF	GSE34996,GSM859983-GSM859984-GSM859985-GSM859986
69	Cell_Line	HEK293T	HNRNPH1	GSE23694,GSM581052
70	Cell_Line	HEK293T	HNRNPA1	GSE83923,GSM2221653
71	Cell_Line	HEK293T	RBM10	GSE44976,GSM1095143
72	Cell_Line	HEK293T	ALYREF	GSE113896,GSM3123086
73	Cell_Line	HEK293T	DGCR8	GSE39086,GSM955513
74	Cell_Line	HEK293T	HNRNPU	GSE34996,GSM859989-GSM859990-GSM859991-GSM859992
75	Cell_Line	HEK293T	RBM15	GSE78030,GSM2064710
76	Cell_Line	HEK293T	EIF3A	GSE65004,GSM1585664
77	Cell_Line	HEK293T	PTBP1	GSE57278,GSM1378377
78	Cell_Line	HEK293T	SRSF1	GSE83923,GSM2221664
79	Cell_Line	HEK293T	EIF3G	GSE65004,GSM1585675
80	Cell_Line	HEK293T	HNRNPC	GSE56010,GSM1350200
81	Cell_Line	HEK293T	EIF3D	GSE65004,GSM1585671
82	Cell_Line	HEK293T	RBM15B	GSE78030,GSM2064711
83	Cell_Line	HEK293T	NXF1	GSE113896,GSM3123105
84	Cell_Line	HEK293T	YTHDF2	GSE78030,GSM2064706
85	Cell_Line	HEK293T	YTHDF1	GSE78030,GSM2064705
86	Cell_Line	HEK293T	YTHDC2	GSE78030,GSM2064709
87	Cell_Line	HEK293T	HNRNPA2B1	GSE34996,GSM859982
88	Cell_Line	HEK293T	CHTOP	GSE113896,GSM3123097
89	Cell_Line	HEK293T	YTHDC1	GSE78030,GSM2064708
90	Cell_Line	HEK293T	DDX3X	GSE59096,GSM1427360
91	Cell_Line	HEK293T	TARDBP	DRA001158,DRS012387
92	Cell_Line	HEK293T	YTHDF3	GSE78030,GSM2064707
93	Cell_Line	HEK293T	EIF3B	GSE65004,GSM1585669
94	Cell_Line	HEK293T	MKRN1	GSE122869,GSM3487540
95	Cell_Line	HeLa	HNRNPC	E-MTAB-1371,ERR196174-ERR196175-ERR196179-ERR196187
96	Cell_Line	HeLa	WTAP	GSE46705,GSM1135017
97	Cell_Line	HeLa	EIF4A3	GSE40778,GSM1001330
98	Cell_Line	HeLa	HNRNPA1	E-MTAB-3612,ERR908344
99	Cell_Line	HeLa	UPF1	GSE47976,GSM1163974
100	Cell_Line	HeLa	SRSF7	GSE71096,GSM1826789
101	Cell_Line	HeLa	U2AF2	GSE61603,GSM1509288
102	Cell_Line	HeLa	SRSF1	GSE71096,GSM1826787
103	Cell_Line	HeLa	AGO2	GSE129076,GSM3693009
104	Cell_Line	HeLa	TIAL1	E-MTAB-432,ERR039788-ERR039789
105	Cell_Line	HeLa	SRSF10	GSE71096,GSM1826791
106	Cell_Line	HeLa	HNRNPU	GSE34491,GSM850171
107	Cell_Line	HeLa	SRSF9	GSE71096,GSM1826790
108	Cell_Line	HeLa	FUS	GSE50178,GSM1215139
109	Cell_Line	HeLa	ELAVL1	GSE29943,GSM741173
110	Cell_Line	HeLa	SMN	GSE110411,GSM2990987
111	Cell_Line	HeLa	TIA1	E-MTAB-432,ERR039776-ERR039778
112	Cell_Line	HeLa	RBP_occupancy	GSE49309
113	Cell_Line	HeLa	SRSF3	GSE71096,GSM1826788
114	Cell_Line	HeLa	METTL3	GSE46705,GSM1135007
115	Cell_Line	HeLa	ALYREF	GSE99069,GSM2631829
116	Cell_Line	HeLa	YTHDC1	GSE71096,GSM1826792
117	Cell_Line	HeLa	PTBP1	GSE19323,GSM480477
118	Cell_Line	HeLa	CSTF2	GSE40859,GSM1003589
119	Cell_Line	HeLa	SDOS	GSE118049,GSM3317750
120	Cell_Line	HeLa	YTHDC2	GSE98085,GSM2712721
121	Cell_Line	HeLa	METTL14	GSE46705,GSM1135009
122	Cell_Line	HeLa	YTHDF2	GSE49339,GSM1197607
123	Cell_Line	HeLa	ACI	GSE81460,GSM2152768
124	Cell_Line	HeLa	U2AF65	GSE99688,GSM2650197
125	Cell_Line	HeLa	ALKBH1	GSE65299,GSM2107199
126	Cell_Line	HepG2	HNRNPUL1	ENCODE
127	Cell_Line	HepG2	SUGP2	ENCODE
128	Cell_Line	HepG2	HNRNPK	ENCODE
129	Cell_Line	HepG2	HNRNPM	ENCODE
130	Cell_Line	HepG2	LIN28B	ENCODE
131	Cell_Line	HepG2	FXR2	ENCODE
132	Cell_Line	HepG2	DDX52	ENCODE
133	Cell_Line	HepG2	SF3B4	ENCODE
134	Cell_Line	HepG2	SDAD1	ENCODE
135	Cell_Line	HepG2	MATR3	ENCODE
136	Cell_Line	HepG2	SRSF1	ENCODE
137	Cell_Line	HepG2	SFPQ	ENCODE
138	Cell_Line	HepG2	BCCIP	ENCODE
139	Cell_Line	HepG2	CSTF2	ENCODE
140	Cell_Line	HepG2	PRPF4	ENCODE
141	Cell_Line	HepG2	ILF3	ENCODE
142	Cell_Line	HepG2	LSM11	ENCODE
143	Cell_Line	HepG2	RPS3	ENCODE
144	Cell_Line	HepG2	SRSF9	ENCODE
145	Cell_Line	HepG2	SSB	ENCODE
146	Cell_Line	HepG2	NKRF	ENCODE
147	Cell_Line	HepG2	SMNDC1	ENCODE
148	Cell_Line	HepG2	NOL12	ENCODE
149	Cell_Line	HepG2	RBM15	ENCODE
150	Cell_Line	HepG2	QKI	ENCODE
151	Cell_Line	HepG2	XPO5	ENCODE
152	Cell_Line	HepG2	DROSHA	ENCODE
153	Cell_Line	HepG2	DGCR8	ENCODE
154	Cell_Line	HepG2	FUS	ENCODE
155	Cell_Line	HepG2	FTO	ENCODE
156	Cell_Line	HepG2	ZNF800	ENCODE
157	Cell_Line	HepG2	SUB1	ENCODE
158	Cell_Line	HepG2	RBM5	ENCODE
159	Cell_Line	HepG2	STAU2	ENCODE
160	Cell_Line	HepG2	DDX6	ENCODE
161	Cell_Line	HepG2	DKC1	ENCODE
162	Cell_Line	HepG2	DDX59	ENCODE
163	Cell_Line	HepG2	EFTUD2	ENCODE
164	Cell_Line	HepG2	GRWD1	ENCODE
165	Cell_Line	HepG2	IGF2BP1	ENCODE
166	Cell_Line	HepG2	RBFOX2	ENCODE
167	Cell_Line	HepG2	UTP18	ENCODE
168	Cell_Line	HepG2	DHX30	ENCODE
169	Cell_Line	HepG2	PCBP1	ENCODE
170	Cell_Line	HepG2	CDC40	ENCODE
171	Cell_Line	HepG2	SND1	ENCODE
172	Cell_Line	HepG2	GRSF1	ENCODE
173	Cell_Line	HepG2	PRPF8	ENCODE
174	Cell_Line	HepG2	DDX55	ENCODE
175	Cell_Line	HepG2	U2AF2	ENCODE
176	Cell_Line	HepG2	BUD13	ENCODE
177	Cell_Line	HepG2	BCLAF1	ENCODE
178	Cell_Line	HepG2	POLR2G	ENCODE
179	Cell_Line	HepG2	HNRNPA1	ENCODE
180	Cell_Line	HepG2	NOLC1	ENCODE
181	Cell_Line	HepG2	FAM120A	ENCODE
182	Cell_Line	HepG2	HLTF	ENCODE
183	Cell_Line	HepG2	NIP7	ENCODE
184	Cell_Line	HepG2	HNRNPC	ENCODE
185	Cell_Line	HepG2	G3BP1	ENCODE
186	Cell_Line	HepG2	SUPV3L1	ENCODE
187	Cell_Line	HepG2	IMP3	SRP139915,SRX3932399
188	Cell_Line	HepG2	PABPN1	ENCODE
189	Cell_Line	HepG2	SLTM	ENCODE
190	Cell_Line	HepG2	XRN2	ENCODE
191	Cell_Line	HepG2	EIF3H	ENCODE
192	Cell_Line	HepG2	LARP4	ENCODE
193	Cell_Line	HepG2	ZC3H11A	ENCODE
194	Cell_Line	HepG2	FKBP4	ENCODE
195	Cell_Line	HepG2	TIA1	ENCODE
196	Cell_Line	HepG2	IGF2BP3	ENCODE
197	Cell_Line	HepG2	TBRG4	ENCODE
198	Cell_Line	HepG2	YBX3	ENCODE
199	Cell_Line	HepG2	GTF2F1	ENCODE
200	Cell_Line	HepG2	UCHL5	ENCODE
201	Cell_Line	HepG2	FUBP3	ENCODE
202	Cell_Line	HepG2	TROVE2	ENCODE
203	Cell_Line	HepG2	WDR43	ENCODE
204	Cell_Line	HepG2	FASTKD2	ENCODE
205	Cell_Line	HepG2	CSTF2T	ENCODE
206	Cell_Line	HepG2	XRCC6	ENCODE
207	Cell_Line	HepG2	AGGF1	ENCODE
208	Cell_Line	HepG2	PPIG	ENCODE
209	Cell_Line	HepG2	EXOSC5	ENCODE
210	Cell_Line	HepG2	PTBP1	ENCODE
211	Cell_Line	HepG2	PCBP2	ENCODE
212	Cell_Line	HepG2	HNRNPU	ENCODE
213	Cell_Line	HepG2	SAFB	ENCODE
214	Cell_Line	HepG2	HNRNPL	ENCODE
215	Cell_Line	HepG2	LARP7	ENCODE
216	Cell_Line	HepG2	EIF3D	ENCODE
217	Cell_Line	HepG2	KHSRP	ENCODE
218	Cell_Line	HepG2	RBM22	ENCODE
219	Cell_Line	HepG2	DDX3X	ENCODE
220	Cell_Line	HepG2	SRSF7	ENCODE
221	Cell_Line	HepG2	TIAL1	ENCODE
222	Cell_Line	HepG2	SF3A3	ENCODE
223	Cell_Line	HepG2	NCBP2	ENCODE
224	Cell_Line	HepG2	TRA2A	ENCODE
225	Cell_Line	HepG2	AQR	ENCODE
226	Cell_Line	HepG2	TAF15	ENCODE
227	Cell_Line	HepG2	U2AF1	ENCODE
228	Cell_Line	HepG2	AKAP1	ENCODE
229	Cell_Line	HepG2	UPF1	ENCODE
230	Cell_Line	HK-2	AGO2	GSE98670,GSM2609811
231	Cell_Line	HME	QKI	GSE98209,GSM2589340
232	Cell_Line	HME	RBFOX1	GSE98209,GSM2589343
233	Cell_Line	Huh7	YTHDF3	GSE83438,GSM2203040
234	Cell_Line	Huh7	YTHDF2	GSE83438,GSM2203039
235	Cell_Line	Huh7	YTHDF1	GSE83438,GSM2203038
236	Cell_Line	K562	HNRNPK	ENCODE
237	Cell_Line	K562	DDX6	ENCODE
238	Cell_Line	K562	ZNF800	ENCODE
239	Cell_Line	K562	NIPBL	ENCODE
240	Cell_Line	K562	PABPC4	ENCODE
241	Cell_Line	K562	ZNF622	ENCODE
242	Cell_Line	K562	AKAP8L	ENCODE
243	Cell_Line	K562	HNRNPC	ENCODE
244	Cell_Line	K562	TIA1	ENCODE
245	Cell_Line	K562	PTBP1	ENCODE
246	Cell_Line	K562	PUS1	ENCODE
247	Cell_Line	K562	PRPF8	ENCODE
248	Cell_Line	K562	RPS3	ENCODE
249	Cell_Line	K562	HLTF	ENCODE
250	Cell_Line	K562	AATF	ENCODE
251	Cell_Line	K562	SRSF1	ENCODE
252	Cell_Line	K562	SLTM	ENCODE
253	Cell_Line	K562	EFTUD2	ENCODE
254	Cell_Line	K562	FXR2	ENCODE
255	Cell_Line	K562	SRSF7	ENCODE
256	Cell_Line	K562	SND1	ENCODE
257	Cell_Line	K562	PHF6	ENCODE
258	Cell_Line	K562	RBFOX2	ENCODE
259	Cell_Line	K562	TRA2A	ENCODE
260	Cell_Line	K562	DROSHA	ENCODE
261	Cell_Line	K562	NCBP2	ENCODE
262	Cell_Line	K562	SAFB	ENCODE
263	Cell_Line	K562	TBRG4	ENCODE
264	Cell_Line	K562	ZRANB2	ENCODE
265	Cell_Line	K562	GPKOW	ENCODE
266	Cell_Line	K562	UTP18	ENCODE
267	Cell_Line	K562	FMR1	ENCODE
268	Cell_Line	K562	LARP7	ENCODE
269	Cell_Line	K562	UCHL5	ENCODE
270	Cell_Line	K562	KHSRP	ENCODE
271	Cell_Line	K562	GNL3	ENCODE
272	Cell_Line	K562	GEMIN5	ENCODE
273	Cell_Line	K562	ABCF1	ENCODE
274	Cell_Line	K562	SLBP	ENCODE
275	Cell_Line	K562	TROVE2	ENCODE
276	Cell_Line	K562	KHDRBS1	ENCODE
277	Cell_Line	K562	NSUN2	ENCODE
278	Cell_Line	K562	PUM2	ENCODE
279	Cell_Line	K562	PUM1	ENCODE
280	Cell_Line	K562	XRCC6	ENCODE
281	Cell_Line	K562	LARP4	ENCODE
282	Cell_Line	K562	RBM22	ENCODE
283	Cell_Line	K562	HNRNPL	ENCODE
284	Cell_Line	K562	HNRNPU	ENCODE
285	Cell_Line	K562	ILF3	ENCODE
286	Cell_Line	K562	MATR3	ENCODE
287	Cell_Line	K562	HNRNPM	ENCODE
288	Cell_Line	K562	XRN2	ENCODE
289	Cell_Line	K562	YWHAG	ENCODE
290	Cell_Line	K562	U2AF2	ENCODE
291	Cell_Line	K562	GTF2F1	ENCODE
292	Cell_Line	K562	ZC3H8	ENCODE
293	Cell_Line	K562	DDX42	ENCODE
294	Cell_Line	K562	IGF2BP2	ENCODE
295	Cell_Line	K562	UPF1	ENCODE
296	Cell_Line	K562	FAM120A	ENCODE
297	Cell_Line	K562	SMNDC1	ENCODE
298	Cell_Line	K562	FXR1	ENCODE
299	Cell_Line	K562	SAFB2	ENCODE
300	Cell_Line	K562	FUS	ENCODE
301	Cell_Line	K562	GRWD1	ENCODE
302	Cell_Line	K562	METAP2	ENCODE
303	Cell_Line	K562	WDR3	ENCODE
304	Cell_Line	K562	FASTKD2	ENCODE
305	Cell_Line	K562	YBX3	ENCODE
306	Cell_Line	K562	AARS	ENCODE
307	Cell_Line	K562	CPEB4	ENCODE
308	Cell_Line	K562	SSB	ENCODE
309	Cell_Line	K562	LSM11	ENCODE
310	Cell_Line	K562	DDX52	ENCODE
311	Cell_Line	K562	RBM15	ENCODE
312	Cell_Line	K562	EIF4G2	ENCODE
313	Cell_Line	K562	SF3B4	ENCODE
314	Cell_Line	K562	AKAP1	ENCODE
315	Cell_Line	K562	DDX21	ENCODE
316	Cell_Line	K562	NOLC1	ENCODE
317	Cell_Line	K562	DDX24	ENCODE
318	Cell_Line	K562	ZC3H11A	ENCODE
319	Cell_Line	K562	FTO	ENCODE
320	Cell_Line	K562	DDX3X	ENCODE
321	Cell_Line	K562	DGCR8	ENCODE
322	Cell_Line	K562	QKI	ENCODE
323	Cell_Line	K562	BUD13	ENCODE
324	Cell_Line	K562	DHX30	ENCODE
325	Cell_Line	K562	SUPV3L1	ENCODE
326	Cell_Line	K562	EIF3G	ENCODE
327	Cell_Line	K562	WRN	ENCODE
328	Cell_Line	K562	HNRNPUL1	ENCODE
329	Cell_Line	K562	CSTF2T	ENCODE
330	Cell_Line	K562	U2AF1	ENCODE
331	Cell_Line	K562	TAF15	ENCODE
332	Cell_Line	K562	EWSR1	ENCODE
333	Cell_Line	K562	AGGF1	ENCODE
334	Cell_Line	K562	PCBP1	ENCODE
335	Cell_Line	K562	SF3B1	ENCODE
336	Cell_Line	K562	LIN28B	ENCODE
337	Cell_Line	K562	HNRNPA1	ENCODE
338	Cell_Line	K562	UTP3	ENCODE
339	Cell_Line	K562	MTPAP	ENCODE
340	Cell_Line	K562	WDR43	ENCODE
341	Cell_Line	K562	PPIL4	ENCODE
342	Cell_Line	K562	NPM1	ENCODE
343	Cell_Line	K562	SBDS	ENCODE
344	Cell_Line	K562	DDX51	ENCODE
345	Cell_Line	K562	RPS11	ENCODE
346	Cell_Line	K562	EXOSC5	ENCODE
347	Cell_Line	K562	NONO	ENCODE
348	Cell_Line	K562	CPSF6	ENCODE
349	Cell_Line	K562	IGF2BP1	ENCODE
350	Cell_Line	K562	SDAD1	ENCODE
351	Cell_Line	K562	AQR	ENCODE
352	Cell_Line	K562	APOBEC3C	ENCODE
353	Cell_Line	K562	DDX55	ENCODE
354	Cell_Line	K562	TARDBP	ENCODE
355	Cell_Line	K562	SERBP1	ENCODE
356	Cell_Line	LAPC4	AGO2	SRP075075,SRX1760628
357	Cell_Line	LNCaP	AGO2	SRP075075,SRX1760597
358	Cell_Line	MDA-LM2	TARBP2	GSE49648,GSM1204357
359	Cell_Line	MDA-MB-231	RBM47	GSE58380,GSM1409656
360	Cell_Line	MGG8	IGF2BP2	GSE73847,GSM2051888
361	Cell_Line	PANC-1	IGF2BP3	GSE79147,GSM2086979
362	Cell_Line	PC-3	AGO2	SRP075075,SRX1760618
363	Cell_Line	PL45	IGF2BP3	GSE79147,GSM2086977
364	Cell_Line	SH-SY5Y	TARDBP	E-MTAB-530,ERR039855
365	Cell_Line	SH-SY5Y	PTBP1	DRP003718,DRX086861
366	Cell_Line	SH-SY5Y	SMN	GSE110411,GSM2990987
367	Cell_Line	SK-MEL-103	UNR	E-MTAB-3818,ERR981551
368	Cell_Line	T98G	AGO2	GSE112651,GSM3074910
369	Cell_Type	T_Lymphocyte	CELF2	GSE71264,GSM1831633
370	Tissue	Adrenal_gland	DGCR8	ENCODE
371	Tissue	Adrenal_gland	HNRNPU	ENCODE
372	Tissue	Brain	FUS	GSE43308,GSM1060382
373	Tissue	Brain	TARDBP	E-MTAB-530,ERR039849
374	Tissue	Brain	TAF15	GSE43294,GSM1060206
375	Tissue	Brain	AGO2	GSE52084,GSM1259105
376	Tissue	Cardiac	AGO2	GSE83410,GSM2202480
377	Tissue	Cortical	AGO2	GSE107468,GSM2867976
378	Tissue	Frontalcortex	MBNL2	GSE68890,GSM1685424
379	Tissue	Hippocampus	MBNL2	GSE68890,GSM1685417
