# Supplementary material for: eRNA-IDO: A One-stop Platform for Identification, Interactome Discovery, and Functional Annotation of Enhancer RNAs
Source: Genomics Proteomics Bioinformatics. 2024 Aug 23;22(4):qzae059. doi: 10.1093/gpbjnl/qzae059 (PMC11514848; doi:10.1093/gpbjnl/qzae059)
Supplement: qzae059_Supplementary_Data [file qzae059_supplementary_data.zip › TableS7-done.xlsx]

## Sheet: Table S7
Table S7 HiChIP datasets from HiChIPdb
No.	Dataset	Factor	Biosample
1	GSE101498|GM12878_AC	H3K27ac	Blood|GM12878
2	GSE101498|HCASMC_AC	H3K27ac	Blood|HCASMC
3	GSE101498|K562_AC	H3K27ac	Blood|K562
4	GSE101498|MyLa_AC	H3K27ac	Blood|MyLa
5	GSE101498|T_AC	H3K27ac	Blood|Naive T primary cell
6	GSE101498|T_CTCF	CTCF	Blood|Naive T primary cell
7	GSE101498|Th17_AC	H3K27ac	Blood|Th17
8	GSE101498|Treg_AC	H3K27ac	Blood|Treg
9	GSE105028|H9_CTCF	CTCF	Embryo|H9
10	GSE105028|H9_H3K4me1	H3K4me1	Embryo|H9
11	GSE105028|H9_heat_shock_CTCF	CTCF	Embryo|H9
12	GSE105028|H9_heat_shock_H3K4me1	H3K4me1	Embryo|H9
13	GSE105028|H9_heat_shock_OCT4	OCT4	Embryo|H9
14	GSE105028|H9_heat_shock_Rad21	Rad21	Embryo|H9
15	GSE105028|H9_OCT4	OCT4	Embryo|H9
16	GSE105028|H9_Rad21	Rad21	Embryo|H9
17	GSE105028|H9_siNIPBL_CTCF	CTCF	Embryo|H9
18	GSE105028|H9_siNIPBL_H3K4me1	H3K4me1	Embryo|H9
19	GSE108869|Hela_S3_CTCF	CTCF	Uterus|Hela S3
20	GSE108869|Hela_S3_oe_CTCF	CTCF	Uterus|Hela S3
21	GSE111537|OCI-AML3_CTCF	CTCF	Blood|OCI-AML3
22	GSE111930|H7-hESC-CM_D20-30_AC	H3K27ac	Embryo|H7 hESC-CM
23	GSE111930|hiPSC-CM_D20-30_E	H3K27ac	Embryo|hiPSC-CM
24	GSE111930|hiPSC-CM_D20-30	H3K27ac	Embryo|hiPSC-CM
25	GSE112000|HCT116_SMC1A	SMC1A	Colon|HCT116
26	GSE115492|Nalm6_AC	H3K27ac	Blood|Nalm6
27	GSE116193|lgs000379_AC	H3K27ac	Blood|lgs000379
28	GSE116193|lgs000379_CTCF	CTCF	Blood|lgs000379
29	GSE116193|lgs101645_AC	H3K27ac	Blood|lgs101645
30	GSE116193|lgs101645_CTCF	CTCF	Blood|lgs101645
31	GSE116193|lgs102580_AC	H3K27ac	Blood|lgs102580
32	GSE116193|lgs102580_CTCF	CTCF	Blood|lgs102580
33	GSE116193|lgs102943_AC	H3K27ac	Blood|lgs102943
34	GSE116193|lgs102943_CTCF	CTCF	Blood|lgs102943
35	GSE116193|lgs301283_AC	H3K27ac	Blood|lgs301283
36	GSE116193|lgs301283_CTCF	CTCF	Blood|lgs301283
37	GSE116193|lgs301315_AC	H3K27ac	Blood|lgs301315
38	GSE116193|lgs301315_CTCF	CTCF	Blood|lgs301315
39	GSE116869|MB157_SMC1a	SMC1A	Breast|MB157
40	GSE116869|MB157_treated_SMC1a	SMC1A	Breast|MB157
41	GSE116869|MB157_washout_SMC1a	SMC1A	Breast|MB157
42	GSE116872|HCC1599_SMC1a	SMC1A	Breast|HCC1599
43	GSE116872|HCC1599_treated_SMC1a	SMC1A	Breast|HCC1599
44	GSE116875|Rec-1_SMC1a	SMC1A	Lymph node|Rec-1
45	GSE116875|Rec-1_treated_SMC1a	SMC1A	Lymph node|Rec-1
46	GSE117888|hPC_DEX_AC	H3K27ac	Kidney|Human podocyte (hPC)
47	GSE120294|H9_D0_Cohesin	Cohesin	Embryo|H9
48	GSE120294|H9_D7_Cohesin	Cohesin	Embryo|H9
49	GSE120294|H9_p63GOD_D0_Cohesin	Cohesin	Embryo|H9
50	GSE120294|H9_p63KO_D7_Cohesin	Cohesin	Embryo|H9
51	GSE120770|RH4_AC	H3K27ac	Lung|RH4
52	GSE120770|RH4_Entinostat_AC	H3K27ac	Lung|RH4
53	GSE126792|TAE_684_SMC1A	SMC1A	Brain|TAE resistant Kelly cells
54	GSE126792|TAE_DMSO_SMC1A	SMC1A	Brain|TAE resistant Kelly cells
55	GSE126792|TAE_shBORIS_SMC1A	SMC1A	Brain|TAE resistant Kelly cells
56	GSE126792|TAE_shGFP_SMC1A	SMC1A	Brain|TAE resistant Kelly cells
57	GSE131054|Ery_D12_CTCF	CTCF	Blood|erythroblast
58	GSE131054|HUDEP2_D3_CTCF	CTCF	Blood|HUDEP2
59	GSE131054|HUDEP2_MD3_CTCF	CTCF	Blood|HUDEP2
60	GSE131651|KMS16_oe_NSD2_CTCF	CTCF	Blood|KMS16
61	GSE131651|KMS16_wt_NSD2_CTCF	CTCF	Blood|KMS16
62	GSE133227|A673_AC	H3K27ac	Muscle|A673
63	GSE133227|A673_CTCF	CTCF	Muscle|A673
64	GSE133227|A673_STAG1_CTCF	CTCF	Muscle|A673
65	GSE133227|A673_STAG2_AC	H3K27ac	Muscle|A673
66	GSE133227|A673_STAG2_CTCF	CTCF	Muscle|A673
67	GSE133227|A673_STAG2_R_AC	H3K27ac	Muscle|A673
68	GSE133227|A673_STAG2_R_CTCF	CTCF	Muscle|A673
69	GSE133227|TC71_AC	H3K27ac	Muscle|Ewing sarcoma cell line (TC71)
70	GSE133227|TC71_CTCF	CTCF	Muscle|Ewing sarcoma cell line (TC71)
71	GSE133227|TC71_STAG2_AC	H3K27ac	Muscle|Ewing sarcoma cell line (TC71)
72	GSE133227|TC71_STAG2_CTCF	CTCF	Muscle|Ewing sarcoma cell line (TC71)
73	GSE134762|CUTLL1_AC	H3K27ac	Blood|CUTLL1
74	GSE136090|BC1_AC	H3K27ac	Blood|BC1
75	GSE136090|BCBL1_AC	H3K27ac	Blood|BCBL1
76	GSE136090|JSC_AC	H3K27ac	Blood|JSC
77	GSE136629|HCT116_AC	H3K27ac	Colon|HCT116
78	GSE136629|LS513_AC	H3K27ac	Colon|LS513
79	GSE136629|SW620_AC	H3K27ac	Colon|SW620
80	GSE137168|SMS-CTR_AC	H3K27ac	Embryo|SMS-CTR
81	GSE137849|HeLa-S3_BHLHE40_CTCF	CTCF	Uterus|HeLa-S3
82	GSE137849|HeLa-S3_CTCF	CTCF	Uterus|HeLa-S3
83	GSE137936|ARK-1_AC	H3K27ac	Serous endometrial tumour|ARK-1
84	GSE137936|E6E7hTERT_AC	H3K27ac	Endometrium|E6E7hTERT
85	GSE137936|Ishikawa_dTAG7_AC	H3K27ac	Endometrioid endometrial tumour|Ishikawa
86	GSE137936|JHUEM-14_AC	H3K27ac	Endometrioid endometrial tumour|JHUEM-14
87	GSE139466|KBM7_AC	H3K27ac	Blood|KBM7
88	GSE139466|KBM7_dTAG7_AC	H3K27ac	Blood|KBM7
89	GSE147672|PBSAPM-C_AC	H3K27ac	Brain|Primary brain samples acquired post-mortem, Caudate
90	GSE147672|PBSAPM-H_AC	H3K27ac	Brain|Primary brain samples acquired post-mortem, Hippocampus
91	GSE147672|PBSAPM-MFG_AC	H3K27ac	Brain|Primary brain samples acquired post-mortem, Middle Frontal Gyrus
92	GSE147672|PBSAPM-PL_AC	H3K27ac	Brain|Primary brain samples acquired post-mortem, Parietal Lobe
93	GSE147672|PBSAPM-SMTG_AC	H3K27ac	Brain|Primary brain samples acquired post-mortem, Superior and Middle Temporal Gyri
94	GSE147672|PBSAPM-SN_AC	H3K27ac	Brain|Primary brain samples acquired post-mortem, Substantia Nigra
95	GSE147854|HARA_AC	H3K27ac	Lung|HARA
96	GSE147854|HT55_AC	H3K27ac	Lung|HT55
97	GSE149420|THP-1_AC	H3K27ac	Blood|THP-1
98	GSE149420|THP-1_cIDR_AC	H3K27ac	Blood|THP-1
99	GSE149420|THP-1_cIDR_H3K4Me3	H3K4me3	Blood|THP-1
100	GSE149420|THP-1_eIFIDR_AC	H3K27ac	Blood|THP-1
101	GSE149420|THP-1_eIFIDR_H3K4Me3	H3K4me3	Blood|THP-1
102	GSE149420|THP-1_H3K4Me3	H3K4me3	Blood|THP-1
103	GSE149420|THP-1_TPR_AC	H3K27ac	Blood|THP-1
104	GSE149420|THP-1_TPR_H3K4Me3	H3K4me3	Blood|THP-1
105	GSE149420|THP-1_UTX_WT_AC	H3K27ac	Blood|THP-1
106	GSE149420|THP-1_UTX_WT_H3K4Me3	H3K4me3	Blood|THP-1
107	GSE151001|CORL279_AC	H3K27ac	Lung|CORL279
108	GSE151001|CORL88_AC	H3K27ac	Lung|CORL88
109	GSE151001|DMS273_AC	H3K27ac	Lung|DMS273
110	GSE151001|H1105_AC	H3K27ac	Lung|H1105
111	GSE151001|H146_AC	H3K27ac	Lung|H146
112	GSE151001|H1694_AC	H3K27ac	Lung|H1694
113	GSE151001|H1836_AC	H3K27ac	Lung|H1836
114	GSE151001|H2029_AC	H3K27ac	Lung|H2029
115	GSE151001|H2066_AC	H3K27ac	Lung|H2066
116	GSE151001|H2171_AC	H3K27ac	Lung|H2171
117	GSE151001|H446_AC	H3K27ac	Lung|H446
118	GSE151001|H524_AC	H3K27ac	Lung|H524
119	GSE151001|H69_AC	H3K27ac	Lung|H69
120	GSE151001|SHP77_AC	H3K27ac	Lung|SHP77
121	GSE151193|HacaT-K_AC	H3K27ac	Skin|HaCaT Keratinocyte
122	GSE151193|HacaT-K_IFN_AC	H3K27ac	Skin|HaCaT Keratinocyte
123	GSE151193|My-La-CD8T_AC	H3K27ac	Blood|My-La CD8+ T lymphocyte
124	GSE153013|PAEC_AC	H3K27ac	Lung|Pulmonary artery endothelial cells (PAEC)
125	GSE153013|PAEC_LSS_AC	H3K27ac	Lung|Pulmonary artery endothelial cells (PAEC)
126	GSE154512|HACIC_AC	H3K27ac	Blood|human aortic valve interstitial cells
127	GSE155328|IOSE11_AC	H3K27ac	Ovary|IOSE11
128	GSE156772|M14_AC	H3K27ac	Skin|M14
129	GSE156772|M14_STAG2_KD_AC	H3K27ac	Skin|M14
130	GSE157381|MCF7_Abe_AC	H3K27ac	Breast|MCF7
131	GSE157381|MCF7_AC	H3K27ac	Breast|MCF7
132	GSE157381|MDA-MB-453_Abe_AC	H3K27ac	Breast|MDA-MB-453
133	GSE157381|MDA-MB-453_AC	H3K27ac	Breast|MDA-MB-453
134	GSE157974|VCaP_DHT24h_AC	H3K27ac	Prostate|VCaP
135	GSE157974|VCaP_DHT2h_AC	H3K27ac	Prostate|VCaP
136	GSE157974|VCaP_vehicle_AC	H3K27ac	Prostate|VCaP
137	GSE158642|PFK_D0_AC	H3K27ac	Skin|Primary foreskin keratinocytes
138	GSE158642|PFK_D3_AC	H3K27ac	Skin|Primary foreskin keratinocytes
139	GSE158642|PFK_D6_AC	H3K27ac	Skin|Primary foreskin keratinocytes
140	GSE159985|COLO320-DM_AC	H3K27ac	Colon|COLO320-DM
141	GSE159985|SNU16_AC	H3K27ac	Stomach|SNU16
142	GSE159985|SNU16_KRAB_AC	H3K27ac	Stomach|SNU16
143	GSE165207|CD34_AC	H3K27ac	Lymphocyte|CD34
144	GSE165207|DND41_AC	H3K27ac	Lymphocyte|DND41
145	GSE165207|Jurkat_AC	H3K27ac	Blood|Jurkat
146	GSE165207|SJALL068279_AC	H3K27ac	Blood|SJALL068279
147	GSE165207|SJAUL068292_AC	H3K27ac	Blood|SJAUL068292
148	GSE165207|SJMPAL011911_AC	H3K27ac	Blood|SJMPAL011911
149	GSE165207|SJMPAL011914_AC	H3K27ac	Blood|SJMPAL011914
150	GSE165207|SJTALL005006_AC	H3K27ac	Blood|SJTALL005006
151	GSE166232|H520_AC	H3K27ac	Lung|H520
152	GSE166232|HCC15_AC	H3K27ac	Lung|HCC15
153	GSE166232|KYSE140_AC	H3K27ac	Esophagus|KYSE140
154	GSE166232|KYSE140_ARV2h_AC	H3K27ac	Esophagus|KYSE140
155	GSE166232|KYSE140_DMSO2h_AC	H3K27ac	Esophagus|KYSE140
156	GSE166232|KYSE70_AC	H3K27ac	Esophagus|KYSE70
157	GSE166232|LK2_AC	H3K27ac	Lung|LK2
158	GSE166232|RERFLCAI_AC	H3K27ac	Lung|RERFLCAI
159	GSE166232|SKMES1_sg-e1_AC	H3K27ac	Lung|SKMES1
160	GSE166232|SKMES1_sg-NC_AC	H3K27ac	Lung|SKMES1
161	GSE166232|TT_AC	H3K27ac	Thyroid|TT
162	GSE168719|Hudep2_AC	H3K27ac	Blood|Hudep2
163	GSE168881|CAR_T_CD19_AC	H3K27ac	Lymphocyte|CAR T cells
164	GSE168881|CAR_T_HA_AC	H3K27ac	Lymphocyte|CAR T cells
165	GSE168881|PT_AC	H3K27ac	Lymphocyte|Primary T cells
166	GSE171591|VCaP_AU_15330_4h_AC	H3K27ac	Prostate|VCaP
167	GSE171591|VCaP_AU_15330_4h_CTCF	CTCF	Prostate|VCaP
168	GSE171591|VCaP_AU_15330_4h_H3K4me4	H3K4me4	Prostate|VCaP
169	GSE171591|VCaP_vehicle_ctr_AC	H3K27ac	Prostate|VCaP
170	GSE171591|VCaP_vehicle_ctr_CTCF	CTCF	Prostate|VCaP
171	GSE171591|VCaP_vehicle_ctr_H3K4me3	H3K4me3	Prostate|VCaP
172	GSE173843|MB157_20EBF1_SMC1a	SMC1A	Breast|MB157
173	GSE173843|MB157_20TCF1_SMC1a	SMC1A	Breast|MB157
174	GSE173871|DND41_GSI_SMC1a	SMC1A	Blood|DND41
175	GSE173871|DND41_SMC1a	SMC1A	Blood|DND41
176	GSE178598|AoSMC_AC	H3K27ac	Aorta|AoSMC
177	GSE178598|HAEC_AC	H3K27ac	Heart|HAEC
178	GSE179544|HCT116_Auxin_Phospho-Rpb1_CTD	Phospho-Rpb1 CTD	Colon|HCT116
179	GSE179544|HCT116_Phospho-Rpb1_CTD	Phospho-Rpb1 CTD	Colon|HCT116
180	GSE179666|T47D_PR	progesterone receptor (PR)	Breast|T47D
181	GSE179666|T47D_R5020_PR	progesterone receptor (PR)	Breast|T47D
182	GSE179755|B_AC	H3K27ac	Blood|Ramos B cells
183	GSE179755|B_P3HR1_EBV_AC	H3K27ac	Blood|Ramos B cells
184	GSE180194|DTC1_AC	H3K27ac	Blood|DTC1
185	GSE180194|SU-CCS-1_AC	H3K27ac	Blood|SU-CCS-1
186	GSE180194|SU-CCS-1_non_target_AC	H3K27ac	Blood|SU-CCS-1
187	GSE180194|SU-CCS-1_target_AC	H3K27ac	Blood|SU-CCS-1
188	GSE181971|H9_D7_Cohesin	Cohesin	Embryo|H9 day7
189	GSE181971|H9_D7_KO_Cohesin	Cohesin	Embryo|H9 day7
190	GSE182304|2102Ep_anti-5-methylcytosine	anti-5-methylcytosine	Stem cell|2102Ep
191	GSE182304|MCF7_anti-5-methylcytosine	anti-5-methylcytosine	Breast|MCF7
192	GSE183797|OCI-Ly7_AC	H3K27ac	Blood|OCI-Ly7
193	GSE183797|OCI-Ly7_POU2AF1_AC	H3K27ac	Blood|OCI-Ly7
194	GSE196235|Retina_AC	H3K27ac	Eye|Retina
195	GSE80820|GM12878_cohesin	Cohesin	Blood|GM12878
196	GSE97585|MDA-MB-231_AC	H3K27ac	Breast|MDA-MB-231
197	GSE97585|MDA-MB-231_R2_AC	H3K27ac	Breast|MDA-MB-231
198	GSE97585|MDA-MB-231_R3_AC	H3K27ac	Breast|MDA-MB-231
