# Supplementary material for: eRNA-IDO: A One-stop Platform for Identification, Interactome Discovery, and Functional Annotation of Enhancer RNAs
Source: Genomics Proteomics Bioinformatics. 2024 Aug 23;22(4):qzae059. doi: 10.1093/gpbjnl/qzae059 (PMC11514848; doi:10.1093/gpbjnl/qzae059)
Supplement: qzae059_Supplementary_Data [file qzae059_supplementary_data.zip › TableS5-done.xlsx]

## Sheet: Table S5
Table S5 Normal tissue-specific and cancer-specific RNA sequencing (RNA-seq) datasets
No.	Group	Tissue/Cancer	Portal	Sample_size
1	Normal	Adipose_Subcutaneous	GTEx	663
2	Normal	Adipose_Visceral	GTEx	542
3	Normal	Adrenal_Gland	GTEx	259
4	Normal	Artery_Aorta	GTEx	433
5	Normal	Artery_Coronary	GTEx	241
6	Normal	Artery_Tibial	GTEx	664
7	Normal	Bladder	GTEx	22
8	Normal	Brain_Amygdala	GTEx	153
9	Normal	Brain_Anterior_cingulate_cortex	GTEx	177
10	Normal	Brain_Caudate	GTEx	247
11	Normal	Brain_Cerebellar_Hemisphere	GTEx	216
12	Normal	Brain_Cerebellum	GTEx	242
13	Normal	Brain_Cortex	GTEx	256
14	Normal	Brain_Frontal_Cortex	GTEx	210
15	Normal	Brain_Hippocampus	GTEx	198
16	Normal	Brain_Hypothalamus	GTEx	203
17	Normal	Brain_Nucleus_accumbens	GTEx	247
18	Normal	Brain_Putamen	GTEx	206
19	Normal	Brain_Spinal_cord	GTEx	160
20	Normal	Brain_Substantia_nigra	GTEx	140
21	Normal	Breast_Mammary_Tissue	GTEx	460
22	Normal	Cells_Cultured_fibroblasts	GTEx	505
23	Normal	Cells_EBV-transformed_lymphocytes	GTEx	175
24	Normal	Cervix_Ectocervix	GTEx	10
25	Normal	Colon_Sigmoid	GTEx	374
26	Normal	Colon_Transverse	GTEx	407
27	Normal	Esophagus_Gastroesophageal_Junction	GTEx	376
28	Normal	Esophagus_Mucosa	GTEx	556
29	Normal	Esophagus_Muscularis	GTEx	516
30	Normal	Fallopian_Tube	GTEx	10
31	Normal	Heart_Atrial_Appendage	GTEx	430
32	Normal	Heart_Left_Ventricle	GTEx	433
33	Normal	Kidney_Cortex	GTEx	86
34	Normal	Liver	GTEx	227
35	Normal	Lung	GTEx	579
36	Normal	Minor_Salivary_Gland	GTEx	163
37	Normal	Muscle_Skeletal	GTEx	804
38	Normal	Nerve_Tibial	GTEx	620
39	Normal	Ovary	GTEx	181
40	Normal	Pancreas	GTEx	329
41	Normal	Pituitary	GTEx	284
42	Normal	Prostate	GTEx	246
43	Normal	Skin_Not_Sun_Exposed	GTEx	605
44	Normal	Skin_Sun_Exposed	GTEx	702
45	Normal	Small_Intestine_Terminal_Ileum	GTEx	188
46	Normal	Spleen	GTEx	242
47	Normal	Stomach	GTEx	360
48	Normal	Testis	GTEx	362
49	Normal	Thyroid	GTEx	654
50	Normal	Uterus	GTEx	143
51	Normal	Vagina	GTEx	157
52	Normal	Whole_Blood	GTEx	756
53	Cancer	TCGA-ACC	TCGA	79
54	Cancer	TCGA-BLCA	TCGA	411
55	Cancer	TCGA-BRCA	TCGA	1096
56	Cancer	TCGA-CESC	TCGA	303
57	Cancer	TCGA-CHOL	TCGA	36
58	Cancer	TCGA-COAD	TCGA	468
59	Cancer	TCGA-DLBC	TCGA	48
60	Cancer	TCGA-GBM	TCGA	154
61	Cancer	TCGA-HNSC	TCGA	500
62	Cancer	TCGA-KICH	TCGA	65
63	Cancer	TCGA-KIRC	TCGA	534
64	Cancer	TCGA-KIRP	TCGA	288
65	Cancer	TCGA-LGG	TCGA	511
66	Cancer	TCGA-LIHC	TCGA	371
67	Cancer	TCGA-LUAD	TCGA	523
68	Cancer	TCGA-LUSC	TCGA	501
69	Cancer	TCGA-MESO	TCGA	86
70	Cancer	TCGA-OV	TCGA	372
71	Cancer	TCGA-PAAD	TCGA	177
72	Cancer	TCGA-PCPG	TCGA	178
73	Cancer	TCGA-PRAD	TCGA	498
74	Cancer	TCGA-READ	TCGA	165
75	Cancer	TCGA-SARC	TCGA	259
76	Cancer	TCGA-SKCM	TCGA	103
77	Cancer	TCGA-STAD	TCGA	375
78	Cancer	TCGA-TGCT	TCGA	150
79	Cancer	TCGA-THCA	TCGA	502
80	Cancer	TCGA-THYM	TCGA	119
81	Cancer	TCGA-UCEC	TCGA	545
82	Cancer	TCGA-UCS	TCGA	56
83	Cancer	TCGA-UVM	TCGA	80
The abbreviations of TCGA cancer types in the table can be found at https://gdc.cancer.gov/resources-tcga-users/tcga-code-tables/tcga-study-abbreviations.
